# Supplementary material for: TMT-based quantitative proteomic analysis reveals defense mechanism of wheat against the crown rot pathogen Fusarium pseudograminearum
Source: BMC Plant Biol. 2021 Feb 8;21:82. doi: 10.1186/s12870-021-02853-6 (PMC7869478; doi:10.1186/s12870-021-02853-6)
Supplement: Supplementary file 1 — Additional file 1: Table S1. GO functional enrichment of 366 DEPs. [file 12870_2021_2853_MOESM1_ESM.xlsx]

## Sheet: Table S1
Supplementary Table S1 GO functional enrichment of 366 DEPs
GO Terms Level 1	GO Terms Description	GO Terms Level	GO Terms ID	Mapping	Background	All Mapping	All Background	Fold Enrichment	Fisher' exact test P value	-log10(p value)	Related Protein
Cellular Component	chloroplast thylakoid membrane	12	GO:0009535	15	54	95	5010	14.65	6.9722e-14	13.16	A0A1D5VNT1 W5DL22 A0A1D5TP43 P60140 A0A1D6D2S8 P69415 P58311 Q36814 P58386 P69555 A0A1D6AHC1 A0A1D6DEW4 P12119 F6K744 W5FTZ9
	plastid thylakoid membrane	11	GO:0055035	15	54	95	5010	14.65	6.9722e-14	13.16	A0A1D5VNT1 W5DL22 A0A1D5TP43 P60140 A0A1D6D2S8 P69415 P58311 Q36814 P58386 P69555 A0A1D6AHC1 A0A1D6DEW4 P12119 F6K744 W5FTZ9
	organelle subcompartment	8	GO:0031984	15	57	95	5010	13.88	8.72635e-14	13.06	A0A1D5VNT1 W5DL22 A0A1D5TP43 P60140 A0A1D6D2S8 P69415 P58311 Q36814 P58386 P69555 A0A1D6AHC1 A0A1D6DEW4 P12119 F6K744 W5FTZ9
	chloroplast thylakoid	11	GO:0009534	15	55	95	5010	14.38	2.39808e-13	12.62	A0A1D5VNT1 W5DL22 A0A1D5TP43 P60140 A0A1D6D2S8 P69415 P58311 Q36814 P58386 P69555 A0A1D6AHC1 A0A1D6DEW4 P12119 F6K744 W5FTZ9
	plastid thylakoid	10	GO:0031976	15	55	95	5010	14.38	2.39808e-13	12.62	A0A1D5VNT1 W5DL22 A0A1D5TP43 P60140 A0A1D6D2S8 P69415 P58311 Q36814 P58386 P69555 A0A1D6AHC1 A0A1D6DEW4 P12119 F6K744 W5FTZ9
	photosynthetic membrane	8	GO:0034357	17	85	95	5010	10.55	3.05089e-13	12.52	W5C572 W5DL22 P69415 P58311 Q36814 P58386 P69555 A0A1D6DEW4 W5FDV7 F6K744 A0A1D5VNT1 A0A1D5TP43 P60140 A0A1D6D2S8 A0A1D6AHC1 P12119 W5FTZ9
	thylakoid part	7	GO:0044436	17	85	95	5010	10.55	3.05089e-13	12.52	W5C572 W5DL22 P69415 P58311 Q36814 P58386 P69555 A0A1D6DEW4 W5FDV7 F6K744 A0A1D5VNT1 A0A1D5TP43 P60140 A0A1D6D2S8 A0A1D6AHC1 P12119 W5FTZ9
126	thylakoid	6	GO:0009579	17	95	95	5010	9.44	1.23501e-12	11.91	W5C572 W5DL22 P69415 P58311 Q36814 P58386 P69555 A0A1D6DEW4 W5FDV7 F6K744 A0A1D5VNT1 A0A1D5TP43 P60140 A0A1D6D2S8 A0A1D6AHC1 P12119 W5FTZ9
Molecular Function	chlorophyll binding	5	GO:0016168	9	31	241	10718	12.91	1.65784e-08	7.78	A0A1D5TP43 A0A1D6D2S8 P58311 A0A1D6AHC1 P58386 Q36814 A0A1D6DEW4 F6K744 W5FTZ9
	O-methyltransferase activity	6	GO:0008171	12	73	241	10718	7.31	6.94166e-08	7.16	A0A1D6RSH3 A0A1D6CVS5 A0A1D6DC63 A0A1D5SLU1 A0A1D5W916 A0A1D6CY87 A0A1D6AZP5 A0A1D5VAK1 W5B491 A0A1D6BY13 A0A1D5XI17 A0A1D6AEX3
	structural constituent of ribosome	3	GO:0003735	21	257	241	10718	3.63	3.17926e-07	6.5	A0A1D6CLL2 W5BNJ7 W5HXT5 W5DS33 A0A1D5UKZ4 W5DEJ5 W5G990 A0A0C4BK99 W5FFT4 W5FSM8 W5C5N9 A0A0C4BIW4 W5FYX6 A0A1D6ALS9 A0A1D6D898 A0A0C4BKI1 W5FBD5 A0A1D5SFP7 Q95H53 W5HQS2 A0A1D5WWG8
	oxidoreductase activity, acting on single donors with incorporation of molecular oxygen	4	GO:0016701	10	68	241	10718	6.54	2.5387e-06	5.6	W5FL28 A0A1D5Z4H3 A0A1D6AYW9 W5A039 A0A1D5YTJ8 W5GDZ8 W5FGJ7 W5G3J1 A0A1D5TY27 A0A1D5RPY1
	tetrapyrrole binding	4	GO:0046906	23	344	241	10718	2.97	2.90778e-06	5.54	A0A1D6CQN0 A0A1D5X1T5 A0A1D6D7R5 P58311 Q36814 P58386 A0A1D6DEW4 F6K744 W5FWD9 A0A1D5UYD4 A0A1D5UG53 A0A1D5TMJ8 A0A1D5TP43 W5DX10 A0A1D6BX82 A0A1D6AUX8 A0A1D6D2S8 A0A1D5UVZ7 A0A1D5Y2D5 Q43206 A0A1D6AHC1 W5FTZ9 A0A1D6CCY6
	structural molecule activity	2	GO:0005198	21	310	241	10718	3.01	6.53835e-06	5.18	A0A1D6CLL2 W5BNJ7 W5HXT5 W5DS33 A0A1D5UKZ4 W5DEJ5 W5G990 A0A0C4BK99 W5FFT4 W5FSM8 W5C5N9 A0A0C4BIW4 W5FYX6 A0A1D6ALS9 A0A1D6D898 A0A0C4BKI1 W5FBD5 A0A1D5SFP7 Q95H53 W5HQS2 A0A1D5WWG8
	oxidoreductase activity	3	GO:0016491	57	1423	241	10718	1.78	6.86849e-06	5.16	A9LIN4 A0A1D6RLH8 P11383 A0A1D6CQN0 A0A1D5V4F3 W5A6D0 A0A1D5T798 A0A1D5X1T5 W5A566 P69415 W5A039 P58311 A0A096UQF3 A0A1D6ANJ0 P58386 W5GDZ8 A0A1D5TTT4 W5FP27 A0A1D5YRA5 A0A1D5VMW1 A0A1D6D0E2 W5BMD1 W5DX10 A0A1D6BX82 A0A1D6AUX8 A0A1D5Y2D5 A0A1D5UVZ7 Q43206 W5FGJ7 A0A1D5V023 A0A1D5SGW0 A0A1D6CCY6 A0A1D5TY27 A0A1D5RPY1 W5FL28 A0A1D5Z4H3 W5GMQ6 A0A1D6D7R5 A0A1D5WFY8 A0A1D5YTJ8 Q36814 A0A1D5T7M8 U5MY5…
161	oxidoreductase activity, acting on single donors with incorporation of molecular oxygen, incorporation of two atoms of oxygen	5	GO:0016702	8	52	241	10718	6.84	1.86282e-05	4.73	A0A1D5YTJ8 W5FL28 W5GDZ8 W5FGJ7 A0A1D5Z4H3 W5G3J1 A0A1D6AYW9 A0A1D5TY27
Biological Process	photosynthesis	4	GO:0015979	19	95	212	8322	7.85	1.43863e-12	11.84	W5C572 P11383 P69415 P58311 Q36814 P58386 P69555 A0A1D6DEW4 W5FDV7 P46285 F6K744 A0A1D5VNT1 A0A1D5TP43 P60140 W5BMD1 A0A1D6D2S8 A0A1D6AHC1 P12119 W5FTZ9
	photosynthesis, light reaction	5	GO:0019684	9	36	212	8322	9.81	1.97576e-07	6.7	A0A1D5TP43 A0A1D6D2S8 P69415 Q36814 A0A1D6AHC1 P12119 A0A1D6DEW4 F6K744 W5FTZ9
	protein-chromophore linkage	8	GO:0018298	9	38	212	8322	9.3	3.27289e-07	6.49	A0A1D5TP43 A0A1D6D2S8 P58311 A0A1D6AHC1 P58386 Q36814 A0A1D6DEW4 F6K744 W5FTZ9
	photosynthesis, light harvesting	6	GO:0009765	6	24	212	8322	9.81	2.3346e-05	4.63	A0A1D5TP43 A0A1D6AHC1 A0A1D6DEW4 W5FTZ9 F6K744 A0A1D6D2S8
	oxylipin biosynthetic process	11	GO:0031408	7	36	212	8322	7.63	2.80727e-05	4.55	A0A1D5YTJ8 W5FL28 W5FGJ7 A0A1D5Z4H3 W5G3J1 A0A1D6AYW9 A0A1D5TY27
	oxylipin metabolic process	10	GO:0031407	7	36	212	8322	7.63	2.80727e-05	4.55	A0A1D5YTJ8 W5FL28 W5FGJ7 A0A1D5Z4H3 W5G3J1 A0A1D6AYW9 A0A1D5TY27
	oxidation-reduction process	4	GO:0055114	59	1488	212	8322	1.56	0.000193897	3.71	A9LIN4 A0A1D6RLH8 P11383 A0A1D6CQN0 A0A1D5V4F3 W5A6D0 A0A1D5T798 A0A1D5X1T5 W5A566 P69415 W5A039 P58311 A0A096UQF3 A0A1D6ANJ0 P58386 W5GDZ8 A0A1D5TTT4 W5FP27 A0A1D5YRA5 A0A1D5VMW1 A0A1D6D0E2 W5BMD1 W5DX10 A0A1D6BX82 A0A1D6AUX8 A0A1D5Y2D5 A0A1D5UVZ7 Q43206 W5FGJ7 A0A1D5V023 A0A1D5SGW0 A0A1D6CCY6 A0A1D5TY27 A0A1D5RPY1 W5FL28 W5DL22 A0A1D5Z4H3 W5GMQ6 A0A1D6D7R5 A0A1D5WFY8 A0A1D5YTJ8 Q36814 A0A1D5T7M…
	carbohydrate metabolic process	4	GO:0005975	35	746	212	8322	1.84	0.000267859	3.57	P11383 A0A1D5T798 A0A1D5Z3G1 A0A1D5Y1Q7 A0A1D5Y881 A0A1D5TTT4 A0A1D6APH9 P93594 A0A1D6DKW0 A0A1D5XWS3 Q8L5C6 A0A1D5TGG4 Q9XEN5 A0A1D6S6C5 W4ZU60 W5FB71 A0A1D5WND9 A0A1D6RDZ8 Q1XH05 A0A1D6CZM7 A0A1D6DFN1 A0A1D6RJ30 A0A1D6C2J5 A0A1D5TV30 A0A1D6DAW5 P46285 A0A1D6BP89 A0A1D5XFG9 A0A1D5V0T8 A0A1D6BXD5 A0A1D6DMA8 A0A1D5Z0H6 A0A1D5SU87 W5GHI6 A0A1D5TBS2
	cell wall organization or biogenesis	3	GO:0071554	12	144	212	8322	3.27	0.000295393	3.53	A0A1D5WND9 W5FB71 A0A1D5WJ66 A0A1D5SU87 W5GHI6 A0A1D6A0M6 A0A1D6C2J5 A0A1D6S6C5 A0A1D5Y881 W4ZU60 A0A1D6BP89 A0A1D5XFG9
	cell wall biogenesis	4	GO:0042546	6	37	212	8322	6.37	0.000305836	3.51	W5FB71 A0A1D5Y881 A0A1D6BP89 A0A1D6A0M6 A0A1D5XFG9 A0A1D6C2J5
	cell wall polysaccharide metabolic process	7	GO:0010383	5	30	212	8322	6.54	0.000867272	3.06	W5FB71 A0A1D5Y881 A0A1D6BP89 A0A1D5XFG9 A0A1D6C2J5
	hemicellulose metabolic process	8	GO:0010410	5	30	212	8322	6.54	0.000867272	3.06	W5FB71 A0A1D5Y881 A0A1D6BP89 A0A1D5XFG9 A0A1D6C2J5
	defense response	4	GO:0006952	4	19	212	8322	8.26	0.00117448	2.93	A0A1D5TTF6 A0A1D6S267 Q8L5C6 W5AMD3
186	photosynthetic electron transport chain	6	GO:0009767	3	9	212	8322	13.08	0.00122228	2.91	P69415 Q36814 P12119
