# Supplementary material for: TMT-based quantitative proteomic analysis reveals defense mechanism of wheat against the crown rot pathogen Fusarium pseudograminearum
Source: BMC Plant Biol. 2021 Feb 8;21:82. doi: 10.1186/s12870-021-02853-6 (PMC7869478; doi:10.1186/s12870-021-02853-6)
Supplement: Supplementary file 3 — Additional file 3: Table S2. KEGG pathway enrichment of C1. [file 12870_2021_2853_MOESM3_ESM.xlsx]

## Sheet: Table S2
Supplementary Table S2 KEGG pathway enrichment of C1
KEGG pathway	Mapping	Background	All Mapping	All Background	Fold enrichment	Fisher's exact test p value	-log10(p value)	Related proteins
osa00940 Phenylpropanoid biosynthesis	8	219	22	4974	8.26	2.33045e-06	5.63	W5GUI9 A0A1D5TMJ8 Q1XH05 A0A1D5Z381 A0A1D6D7R5 A0A1D5YN10 A0A1D5V0T8 A0A1D6RJ30
osa00460 Cyanoamino acid metabolism	3	65	22	4974	10.43	0.00274716	2.56	Q1XH05 A0A1D5V0T8 A0A1D6RJ30
osa04141 Protein processing in endoplasmic reticulum	5	258	22	4974	4.38	0.00459154	2.34	A0A1D5XKT5 A0A1D6A8W1 A0A1D5WXA1 A0A1D5XN44 A0A1D5XJX6
osa01110 Biosynthesis of secondary metabolites	12	1344	22	4974	2.02	0.00564478	2.25	W5GUI9 A0A1D5TMJ8 Q1XH05 A0A1D5Z381 W5DX10 A0A1D6D7R5 A0A1D5YN10 A0A1D6RJ30 A0A1D5SGW0 A0A1D5ZIC2 A0A1D5VMW1 A0A1D5V0T8
osa00500 Starch and sucrose metabolism	4	183	22	4974	4.94	0.00770981	2.11	A0A1D5XWS3 Q1XH05 A0A1D5V0T8 A0A1D6RJ30
osa00480 Glutathione metabolism	3	165	22	4974	4.11	0.0347466	1.46	A0A1D5YIA9 A0A1D5ZCL9 A0A1D5SXT9
