# Supplementary material for: TMT-based quantitative proteomic analysis reveals defense mechanism of wheat against the crown rot pathogen Fusarium pseudograminearum
Source: BMC Plant Biol. 2021 Feb 8;21:82. doi: 10.1186/s12870-021-02853-6 (PMC7869478; doi:10.1186/s12870-021-02853-6)
Supplement: Supplementary file 4 — Additional file 4: Table S3. KEGG pathway enrichment of C2. [file 12870_2021_2853_MOESM4_ESM.xlsx]

## Sheet: Table S3
Supplementary Table S3 KEGG pathway enrichment of C2
KEGG pathway	Mapping	Background	All Mapping	All Background	Fold enrichment	Fisher's exact test p value	-log10(p value)	Related proteins
osa00591 Linoleic acid metabolism	5	40	45	4974	13.82	2.50885e-05	4.6	A0A1D5YTJ8 W5FL28 W5FGJ7 A0A1D6AYW9 A0A1D5TY27
osa00480 Glutathione metabolism	8	165	45	4974	5.36	9.35534e-05	4.03	A0A1D5XB58 A0A1D5XFK0 Q8RW01 A0A1D5VCG7 O82071 A0A1D5SHV2 A0A1D5RWE5 A0A1D6D514
osa00592 alpha-Linolenic acid metabolism	5	80	45	4974	6.91	0.000700573	3.15	A0A1D5YTJ8 W5FL28 A0A1D5U985 A0A1D5T2M3 A0A1D5Y2D5
osa04016 MAPK signaling pathway - plant	4	82	45	4974	5.39	0.00611878	2.21	C3UZE5 O82715 A0A1D6AUX8 F8S6T2
osa00944 Flavone and flavonol biosynthesis	2	17	45	4974	13	0.00998539	2	A0A1D5VAK1 W5B491
osa00130 Ubiquinone and other terpenoid-quinone biosynthesis	3	59	45	4974	5.62	0.015808	1.8	W5GDZ8 A0A1D5TLC8 A0A1D5Y6T4
osa04075 Plant hormone signal transduction	3	64	45	4974	5.18	0.0196364	1.71	C3UZE5 O82715 F8S6T2
