# Supplementary material for: TMT-based quantitative proteomic analysis reveals defense mechanism of wheat against the crown rot pathogen Fusarium pseudograminearum
Source: BMC Plant Biol. 2021 Feb 8;21:82. doi: 10.1186/s12870-021-02853-6 (PMC7869478; doi:10.1186/s12870-021-02853-6)
Supplement: Supplementary file 5 — Additional file 5: Table S4. KEGG pathway enrichment of C3. [file 12870_2021_2853_MOESM5_ESM.xlsx]

## Sheet: Table S4
Supplementary Table S4 KEGG pathway enrichment of C3
KEGG pathway	Mapping	Background	All Mapping	All Background	Fold enrichment	Fisher's exact test p value	-log10(p value)	Related proteins
osa03010 Ribosome	21	269	70	4974	5.55	4.02292e-11	10.4	A0A1D6CLL2 W5BNJ7 W5HXT5 W5DS33 A0A1D5UKZ4 W5DEJ5 W5G990 A0A0C4BK99 W5FFT4 W5FSM8 W5C5N9 A0A0C4BIW4 W5FYX6 A0A1D6ALS9 A0A1D6D898 A0A0C4BKI1 W5FBD5 A0A1D5SFP7 Q95H53 W5HQS2 A0A1D5WWG8
osa00195 Photosynthesis	12	67	70	4974	12.73	7.38345e-11	10.13	A0A1D5VNT1 W5C572 W5DL22 P60140 A0A1D6BRX1 P69415 P58311 Q36814 P69555 P58386 P12119 W5FDV7
osa00196 Photosynthesis - antenna proteins	6	24	70	4974	17.76	6.89193e-07	6.16	A0A1D5TP43 A0A1D6AHC1 A0A1D6DEW4 W5FTZ9 F6K744 A0A1D6D2S8
osa00944 Flavone and flavonol biosynthesis	3	17	70	4974	12.54	0.00157597	2.8	A0A1D5W916 A0A1D6RSH3 A0A1D6CQN0
osa00710 Carbon fixation in photosynthetic organisms	7	125	70	4974	3.98	0.0017236	2.76	A0A1D6RDZ8 P11383 P46285 A0A1D5T798 W5BMD1 A0A1D6DFN1 A0A1D5TTT4
osa00630 Glyoxylate and dicarboxylate metabolism	5	112	70	4974	3.17	0.0200675	1.7	P11383 Q43206 W5C050 A0A0C4BJE5 W5BMD1
