# Supplementary material for: TMT-based quantitative proteomic analysis reveals defense mechanism of wheat against the crown rot pathogen Fusarium pseudograminearum
Source: BMC Plant Biol. 2021 Feb 8;21:82. doi: 10.1186/s12870-021-02853-6 (PMC7869478; doi:10.1186/s12870-021-02853-6)
Supplement: Supplementary file 6 — Additional file 6: Table S5. Protein-protein interaction network. [file 12870_2021_2853_MOESM6_ESM.xlsx]

## Sheet: Node Information
String ID of Hordeum vulgare	Protein accession	Protein description	Species	MCODE_Cluster	MCODE_Score	S1_3dpi/S1_0dpi P value	S1_3dpi/S1_0dpi Ratio	S1_3dpi/S1_0dpi_regualtion	S2_3dpi/S2_0dpi P value	S2_3dpi/S2_0dpi Ratio	S2_3dpi/S2_0dpi_regualtion	Subcellular localization	Biological Process	Cellular Component	Molecular Function	KEGG KO No.	KEGG Gene	KEGG pathway	IPR ID	Domain description
MLOC_23200.2	A0A0C4BKI1	60S ribosomal protein L35a-1 OS=Arabidopsis thaliana GN=RPL35AA PE=3 SV=1	OS=Triticum aestivum	Cluster 1	13.65	0.686679	1.0475		0.0205032	1.76228	Y	cytoplasm	GO:0006518 peptide metabolic process; GO:0043043 peptide biosynthetic process; GO:0044267 cellular protein metabolic process; GO:0006807 nitrogen compound metabolic process; GO:0009058 biosynthetic process; GO:0043603 cellular amide metabolic process; GO:0044238 primary metabolic process; GO:1901566 organonitrogen compound biosynthetic process; GO:1901576 organic substance biosynthetic process; G…	GO:0005840 ribosome; GO:0043226 organelle; GO:0043229 intracellular organelle; GO:0043232 intracellular non-membrane-bounded organelle; GO:0044464 cell part; GO:0005622 intracellular; GO:0005737 cytoplasm; GO:0032991 macromolecular complex; GO:0044424 intracellular part; GO:1990904 ribonucleoprotein complex; GO:0005623 cell; GO:0030529 intracellular ribonucleoprotein complex; GO:0044444 cytoplasm…	GO:0003735 structural constituent of ribosome; GO:0005198 structural molecule activity;	K02917	RP-L35Ae; large subunit ribosomal protein L35Ae	osa03010 Ribosome - Oryza sativa japonica (Japanese rice) (RefSeq);	IPR009000;	Translation protein, beta-barrel domain;
MLOC_59273.2	A0A1D5SFP7	60S ribosomal protein L28-1 OS=Arabidopsis thaliana GN=RPL28A PE=1 SV=1	OS=Triticum aestivum	Cluster 1	12.7524	0.215471	1.23982		0.00300928	1.91367	Y	chloroplast	GO:0006518 peptide metabolic process; GO:0043043 peptide biosynthetic process; GO:0044267 cellular protein metabolic process; GO:0006807 nitrogen compound metabolic process; GO:0009058 biosynthetic process; GO:0043603 cellular amide metabolic process; GO:0044238 primary metabolic process; GO:1901566 organonitrogen compound biosynthetic process; GO:1901576 organic substance biosynthetic process; G…	GO:0005840 ribosome; GO:0043226 organelle; GO:0043229 intracellular organelle; GO:0043232 intracellular non-membrane-bounded organelle; GO:0044464 cell part; GO:0005622 intracellular; GO:0005737 cytoplasm; GO:0032991 macromolecular complex; GO:0044424 intracellular part; GO:1990904 ribonucleoprotein complex; GO:0005623 cell; GO:0030529 intracellular ribonucleoprotein complex; GO:0044444 cytoplasm…	GO:0003735 structural constituent of ribosome; GO:0005198 structural molecule activity;	K02903	RP-L28e; large subunit ribosomal protein L28e	osa03010 Ribosome - Oryza sativa japonica (Japanese rice) (RefSeq);	IPR029004;	Ribosomal L28e/Mak16;
MLOC_63658.1	A0A1D5UKZ4	40S ribosomal protein S8 OS=Triticum aestivum	OS=Triticum aestivum	Cluster 1	13.65	0.0315864	1.38093		0.0259928	1.54353	Y	chloroplast	GO:0006518 peptide metabolic process; GO:0043043 peptide biosynthetic process; GO:0044267 cellular protein metabolic process; GO:0006807 nitrogen compound metabolic process; GO:0009058 biosynthetic process; GO:0043603 cellular amide metabolic process; GO:0044238 primary metabolic process; GO:1901566 organonitrogen compound biosynthetic process; GO:1901576 organic substance biosynthetic process; G…	GO:0005840 ribosome; GO:0043226 organelle; GO:0043229 intracellular organelle; GO:0043232 intracellular non-membrane-bounded organelle; GO:0044464 cell part; GO:0005622 intracellular; GO:0005737 cytoplasm; GO:0032991 macromolecular complex; GO:0044424 intracellular part; GO:1990904 ribonucleoprotein complex; GO:0005623 cell; GO:0030529 intracellular ribonucleoprotein complex; GO:0044444 cytoplasm…	GO:0003735 structural constituent of ribosome; GO:0005198 structural molecule activity;	K02995	RP-S8e; small subunit ribosomal protein S8e	osa03010 Ribosome - Oryza sativa japonica (Japanese rice) (RefSeq);
MLOC_59320.1	A0A1D6ALS9	60S ribosomal protein L23 OS=Arabidopsis thaliana GN=RPL23A PE=2 SV=3	OS=Triticum aestivum	Cluster 1	13.65	0.0622154	1.30335		0.00379765	2.26035	Y	cytoplasm	GO:0006518 peptide metabolic process; GO:0043043 peptide biosynthetic process; GO:0044267 cellular protein metabolic process; GO:0006807 nitrogen compound metabolic process; GO:0009058 biosynthetic process; GO:0043603 cellular amide metabolic process; GO:0044238 primary metabolic process; GO:1901566 organonitrogen compound biosynthetic process; GO:1901576 organic substance biosynthetic process; G…	GO:0005840 ribosome; GO:0043226 organelle; GO:0043229 intracellular organelle; GO:0043232 intracellular non-membrane-bounded organelle; GO:0044464 cell part; GO:0005622 intracellular; GO:0005737 cytoplasm; GO:0032991 macromolecular complex; GO:0044424 intracellular part; GO:1990904 ribonucleoprotein complex; GO:0005623 cell; GO:0030529 intracellular ribonucleoprotein complex; GO:0044444 cytoplasm…	GO:0003735 structural constituent of ribosome; GO:0005198 structural molecule activity;	K02894	RP-L23e; large subunit ribosomal protein L23e	osa03010 Ribosome - Oryza sativa japonica (Japanese rice) (RefSeq);
MLOC_61131.1	A0A1D6AZ07	Polyubiquitin 11 OS=Arabidopsis thaliana GN=UBQ11 PE=2 SV=1	OS=Triticum aestivum	Cluster 1	13.65	0.00459355	0.7107		0.0101101	0.536477	Y	cytoplasm		GO:0044424 intracellular part; GO:0005623 cell; GO:0044464 cell part; GO:0005622 intracellular; GO:0005737 cytoplasm;	GO:0005515 protein binding; GO:0005488 binding;	K08770			IPR029071; IPR000626;	Ubiquitin-related domain; Ubiquitin domain;
MLOC_29951.1	Q95H53	"30S ribosomal protein S11, chloroplastic OS=Triticum aestivum GN=rps11"	OS=Triticum aestivum	Cluster 1	13.65	0.358645	1.13404		0.0385083	1.56239	Y	chloroplast	GO:0006518 peptide metabolic process; GO:0043043 peptide biosynthetic process; GO:0044267 cellular protein metabolic process; GO:0006807 nitrogen compound metabolic process; GO:0009058 biosynthetic process; GO:0043603 cellular amide metabolic process; GO:0044238 primary metabolic process; GO:1901566 organonitrogen compound biosynthetic process; GO:1901576 organic substance biosynthetic process; G…	GO:0005840 ribosome; GO:0043229 intracellular organelle; GO:0043232 intracellular non-membrane-bounded organelle; GO:0005737 cytoplasm; GO:0032991 macromolecular complex; GO:0044424 intracellular part; GO:0005623 cell; GO:0009507 chloroplast; GO:0043228 non-membrane-bounded organelle; GO:0043226 organelle; GO:0043231 intracellular membrane-bounded organelle; GO:0005622 intracellular; GO:0044464 c…	GO:0097159 organic cyclic compound binding; GO:1901363 heterocyclic compound binding; GO:0003723 RNA binding; GO:0005488 binding; GO:0003676 nucleic acid binding; GO:0005198 structural molecule activity; GO:0003735 structural constituent of ribosome; GO:0019843 rRNA binding;	K02948	RP-S11; small subunit ribosomal protein S11	osa03010 Ribosome - Oryza sativa japonica (Japanese rice) (RefSeq);
MLOC_60369.1	W5BNJ7	60S ribosomal protein L22-2 OS=Arabidopsis thaliana GN=RPL22B PE=2 SV=1	OS=Triticum aestivum	Cluster 1	12.7524	0.554727	1.0566		0.00600704	1.83942	Y	cytoplasm	GO:0006518 peptide metabolic process; GO:0043043 peptide biosynthetic process; GO:0044267 cellular protein metabolic process; GO:0006807 nitrogen compound metabolic process; GO:0009058 biosynthetic process; GO:0043603 cellular amide metabolic process; GO:0044238 primary metabolic process; GO:1901566 organonitrogen compound biosynthetic process; GO:1901576 organic substance biosynthetic process; G…	GO:0005840 ribosome; GO:0043226 organelle; GO:0043229 intracellular organelle; GO:0043232 intracellular non-membrane-bounded organelle; GO:0044464 cell part; GO:0005622 intracellular; GO:0005737 cytoplasm; GO:0032991 macromolecular complex; GO:0044424 intracellular part; GO:1990904 ribonucleoprotein complex; GO:0005623 cell; GO:0030529 intracellular ribonucleoprotein complex; GO:0044444 cytoplasm…	GO:0003735 structural constituent of ribosome; GO:0005198 structural molecule activity;	K02891	RP-L22e; large subunit ribosomal protein L22e	osa03010 Ribosome - Oryza sativa japonica (Japanese rice) (RefSeq);
MLOC_27966.1	W5DEJ5	60S ribosomal protein L28-1 OS=Arabidopsis thaliana GN=RPL28A PE=1 SV=1	OS=Triticum aestivum	Cluster 1	12.7524	0.528949	1.13582		0.0466519	1.64977	Y	cytoplasm	GO:0006518 peptide metabolic process; GO:0043043 peptide biosynthetic process; GO:0044267 cellular protein metabolic process; GO:0006807 nitrogen compound metabolic process; GO:0009058 biosynthetic process; GO:0043603 cellular amide metabolic process; GO:0044238 primary metabolic process; GO:1901566 organonitrogen compound biosynthetic process; GO:1901576 organic substance biosynthetic process; G…	GO:0005840 ribosome; GO:0043226 organelle; GO:0043229 intracellular organelle; GO:0043232 intracellular non-membrane-bounded organelle; GO:0044464 cell part; GO:0005622 intracellular; GO:0005737 cytoplasm; GO:0032991 macromolecular complex; GO:0044424 intracellular part; GO:1990904 ribonucleoprotein complex; GO:0005623 cell; GO:0030529 intracellular ribonucleoprotein complex; GO:0044444 cytoplasm…	GO:0003735 structural constituent of ribosome; GO:0005198 structural molecule activity;	K02903	RP-L28e; large subunit ribosomal protein L28e	osa03010 Ribosome - Oryza sativa japonica (Japanese rice) (RefSeq);	IPR029004;	Ribosomal L28e/Mak16;
MLOC_64774.1	W5DS33	40S ribosomal protein S16 OS=Oryza sativa subsp. indica GN=RPS16A PE=2 SV=1	OS=Triticum aestivum	Cluster 1	12.7524	0.215983	1.19687		0.00352864	1.89521	Y	chloroplast	GO:0006518 peptide metabolic process; GO:0043043 peptide biosynthetic process; GO:0044267 cellular protein metabolic process; GO:0006807 nitrogen compound metabolic process; GO:0009058 biosynthetic process; GO:0043603 cellular amide metabolic process; GO:0044238 primary metabolic process; GO:1901566 organonitrogen compound biosynthetic process; GO:1901576 organic substance biosynthetic process; G…	GO:0005840 ribosome; GO:0043226 organelle; GO:0043229 intracellular organelle; GO:0043232 intracellular non-membrane-bounded organelle; GO:0044464 cell part; GO:0005622 intracellular; GO:0005737 cytoplasm; GO:0032991 macromolecular complex; GO:0044424 intracellular part; GO:1990904 ribonucleoprotein complex; GO:0005623 cell; GO:0030529 intracellular ribonucleoprotein complex; GO:0044444 cytoplasm…	GO:0003735 structural constituent of ribosome; GO:0005198 structural molecule activity;	K02960	RP-S16e; small subunit ribosomal protein S16e	osa03010 Ribosome - Oryza sativa japonica (Japanese rice) (RefSeq);	IPR020568; IPR014721;	Ribosomal protein S5 domain 2-type fold; Ribosomal protein S5 domain 2-type fold, subgroup;
MLOC_67269.1	W5FBD5	40S ribosomal protein S15 OS=Oryza sativa subsp. japonica GN=RPS15 PE=2 SV=2	OS=Triticum aestivum	Cluster 1	13.65	0.044359	1.2935		0.0343815	1.852	Y	cytoplasm	GO:0006518 peptide metabolic process; GO:0043043 peptide biosynthetic process; GO:0044267 cellular protein metabolic process; GO:0006807 nitrogen compound metabolic process; GO:0009058 biosynthetic process; GO:0043603 cellular amide metabolic process; GO:0044238 primary metabolic process; GO:1901566 organonitrogen compound biosynthetic process; GO:1901576 organic substance biosynthetic process; G…	GO:0005840 ribosome; GO:0043229 intracellular organelle; GO:0043232 intracellular non-membrane-bounded organelle; GO:0015935 small ribosomal subunit; GO:0044446 intracellular organelle part; GO:0005737 cytoplasm; GO:0032991 macromolecular complex; GO:0044424 intracellular part; GO:0005623 cell; GO:0044422 organelle part; GO:0043228 non-membrane-bounded organelle; GO:0043226 organelle; GO:0044391 …	GO:0097159 organic cyclic compound binding; GO:1901363 heterocyclic compound binding; GO:0003723 RNA binding; GO:0005488 binding; GO:0003676 nucleic acid binding; GO:0005198 structural molecule activity; GO:0003735 structural constituent of ribosome;	K02958	RP-S15e; small subunit ribosomal protein S15e	osa03010 Ribosome - Oryza sativa japonica (Japanese rice) (RefSeq);	IPR023575;	Ribosomal protein S19, superfamily;
MLOC_64103.1	W5FFT4	40S ribosomal protein S16 OS=Oryza sativa subsp. indica GN=RPS16A PE=2 SV=1	OS=Triticum aestivum	Cluster 1	12.7524	0.395874	1.23115		0.0188045	1.73213	Y	chloroplast	GO:0006518 peptide metabolic process; GO:0043043 peptide biosynthetic process; GO:0044267 cellular protein metabolic process; GO:0006807 nitrogen compound metabolic process; GO:0009058 biosynthetic process; GO:0043603 cellular amide metabolic process; GO:0044238 primary metabolic process; GO:1901566 organonitrogen compound biosynthetic process; GO:1901576 organic substance biosynthetic process; G…	GO:0005840 ribosome; GO:0043226 organelle; GO:0043229 intracellular organelle; GO:0043232 intracellular non-membrane-bounded organelle; GO:0044464 cell part; GO:0005622 intracellular; GO:0005737 cytoplasm; GO:0032991 macromolecular complex; GO:0044424 intracellular part; GO:1990904 ribonucleoprotein complex; GO:0005623 cell; GO:0030529 intracellular ribonucleoprotein complex; GO:0044444 cytoplasm…	GO:0003735 structural constituent of ribosome; GO:0005198 structural molecule activity;	K02960	RP-S16e; small subunit ribosomal protein S16e	osa03010 Ribosome - Oryza sativa japonica (Japanese rice) (RefSeq);	IPR020568; IPR014721;	Ribosomal protein S5 domain 2-type fold; Ribosomal protein S5 domain 2-type fold, subgroup;
MLOC_73576.1	W5FSM8	60S ribosomal protein L17-1 OS=Hordeum vulgare PE=2 SV=1	OS=Triticum aestivum	Cluster 1	13.65	0.645808	1.07841		0.0258228	1.89697	Y	nucleus	GO:0006518 peptide metabolic process; GO:0043043 peptide biosynthetic process; GO:0044267 cellular protein metabolic process; GO:0006807 nitrogen compound metabolic process; GO:0009058 biosynthetic process; GO:0043603 cellular amide metabolic process; GO:0044238 primary metabolic process; GO:1901566 organonitrogen compound biosynthetic process; GO:1901576 organic substance biosynthetic process; G…	GO:0005840 ribosome; GO:0043229 intracellular organelle; GO:0043232 intracellular non-membrane-bounded organelle; GO:0044446 intracellular organelle part; GO:0005737 cytoplasm; GO:0032991 macromolecular complex; GO:0044424 intracellular part; GO:0005623 cell; GO:0044422 organelle part; GO:0043228 non-membrane-bounded organelle; GO:0043226 organelle; GO:0015934 large ribosomal subunit; GO:0044391 …	GO:0003735 structural constituent of ribosome; GO:0005198 structural molecule activity;	K02880	RP-L17e; large subunit ribosomal protein L17e	osa03010 Ribosome - Oryza sativa japonica (Japanese rice) (RefSeq);
MLOC_68859.1	W5FYX6	"50S ribosomal protein L18, chloroplastic OS=Oryza sativa subsp. japonica GN=RPL18 PE=2 SV=1"	OS=Triticum aestivum	Cluster 1	13.65	0.153673	1.17112		0.0443413	1.89643	Y	chloroplast	GO:0006518 peptide metabolic process; GO:0043043 peptide biosynthetic process; GO:0044267 cellular protein metabolic process; GO:0006807 nitrogen compound metabolic process; GO:0009058 biosynthetic process; GO:0043603 cellular amide metabolic process; GO:0044238 primary metabolic process; GO:1901566 organonitrogen compound biosynthetic process; GO:1901576 organic substance biosynthetic process; G…	GO:0005840 ribosome; GO:0043226 organelle; GO:0043229 intracellular organelle; GO:0043232 intracellular non-membrane-bounded organelle; GO:0044464 cell part; GO:0005622 intracellular; GO:0005737 cytoplasm; GO:0032991 macromolecular complex; GO:0044424 intracellular part; GO:1990904 ribonucleoprotein complex; GO:0005623 cell; GO:0030529 intracellular ribonucleoprotein complex; GO:0044444 cytoplasm…	GO:0003735 structural constituent of ribosome; GO:0005198 structural molecule activity;	K02881	RP-L18; large subunit ribosomal protein L18	osa03010 Ribosome - Oryza sativa japonica (Japanese rice) (RefSeq);
MLOC_36568.1	W5G990	60S ribosomal protein L31 OS=Perilla frutescens GN=RPL31 PE=2 SV=1	OS=Triticum aestivum	Cluster 1	13.65	0.0030246	1.3517		0.00315725	1.73861	Y	cytoplasm	GO:0006518 peptide metabolic process; GO:0043043 peptide biosynthetic process; GO:0044267 cellular protein metabolic process; GO:0006807 nitrogen compound metabolic process; GO:0009058 biosynthetic process; GO:0043603 cellular amide metabolic process; GO:0044238 primary metabolic process; GO:1901566 organonitrogen compound biosynthetic process; GO:1901576 organic substance biosynthetic process; G…	GO:0005840 ribosome; GO:0043226 organelle; GO:0043229 intracellular organelle; GO:0043232 intracellular non-membrane-bounded organelle; GO:0044464 cell part; GO:0005622 intracellular; GO:0005737 cytoplasm; GO:0032991 macromolecular complex; GO:0044424 intracellular part; GO:1990904 ribonucleoprotein complex; GO:0005623 cell; GO:0030529 intracellular ribonucleoprotein complex; GO:0044444 cytoplasm…	GO:0003735 structural constituent of ribosome; GO:0005198 structural molecule activity;	K02910	RP-L31e; large subunit ribosomal protein L31e	osa03010 Ribosome - Oryza sativa japonica (Japanese rice) (RefSeq);	IPR023621;	Ribosomal protein L31e domain;
MLOC_11884.1	W5HQS2	"50S ribosomal protein L24, chloroplastic OS=Arabidopsis thaliana GN=RPL24 PE=2 SV=2"	OS=Triticum aestivum	Cluster 1	13.65	0.193091	1.1536		0.0429494	1.53259	Y	cytoplasm	GO:0006518 peptide metabolic process; GO:0043043 peptide biosynthetic process; GO:0044267 cellular protein metabolic process; GO:0006807 nitrogen compound metabolic process; GO:0009058 biosynthetic process; GO:0043603 cellular amide metabolic process; GO:0044238 primary metabolic process; GO:1901566 organonitrogen compound biosynthetic process; GO:1901576 organic substance biosynthetic process; G…	GO:0005840 ribosome; GO:0043226 organelle; GO:0043229 intracellular organelle; GO:0043232 intracellular non-membrane-bounded organelle; GO:0044464 cell part; GO:0005622 intracellular; GO:0005737 cytoplasm; GO:0032991 macromolecular complex; GO:0044424 intracellular part; GO:1990904 ribonucleoprotein complex; GO:0005623 cell; GO:0030529 intracellular ribonucleoprotein complex; GO:0044444 cytoplasm…	GO:0003735 structural constituent of ribosome; GO:0005198 structural molecule activity;	K02895	RP-L24; large subunit ribosomal protein L24	osa03010 Ribosome - Oryza sativa japonica (Japanese rice) (RefSeq);	IPR008991; IPR014722; IPR005824;	Translation protein SH3-like domain; Ribosomal protein L2 domain 2; KOW;
MLOC_67425.1	W5HXT5	60S ribosomal protein L22-2 OS=Arabidopsis thaliana GN=RPL22B PE=2 SV=1	OS=Triticum aestivum	Cluster 1	12.7524	0.0490645	1.1715		0.0127194	1.8022	Y	cytoplasm	GO:0006518 peptide metabolic process; GO:0043043 peptide biosynthetic process; GO:0044267 cellular protein metabolic process; GO:0006807 nitrogen compound metabolic process; GO:0009058 biosynthetic process; GO:0043603 cellular amide metabolic process; GO:0044238 primary metabolic process; GO:1901566 organonitrogen compound biosynthetic process; GO:1901576 organic substance biosynthetic process; G…	GO:0005840 ribosome; GO:0043226 organelle; GO:0043229 intracellular organelle; GO:0043232 intracellular non-membrane-bounded organelle; GO:0044464 cell part; GO:0005622 intracellular; GO:0005737 cytoplasm; GO:0032991 macromolecular complex; GO:0044424 intracellular part; GO:1990904 ribonucleoprotein complex; GO:0005623 cell; GO:0030529 intracellular ribonucleoprotein complex; GO:0044444 cytoplasm…	GO:0003735 structural constituent of ribosome; GO:0005198 structural molecule activity;	K02891	RP-L22e; large subunit ribosomal protein L22e	osa03010 Ribosome - Oryza sativa japonica (Japanese rice) (RefSeq);
MLOC_67705.1	A0A1D5V0T8	Beta-glucosidase 26 OS=Oryza sativa subsp. japonica GN=BGLU26 PE=1 SV=1	OS=Triticum aestivum	Cluster 2	0.5	0.000828605	0.533318	Y	0.0187149	0.600229	Y	vacuolar membrane	GO:0008152 metabolic process; GO:0005975 carbohydrate metabolic process; GO:0044238 primary metabolic process; GO:0071704 organic substance metabolic process;		GO:0004553 hydrolase activity, hydrolyzing O-glycosyl compounds; GO:0016787 hydrolase activity; GO:0003824 catalytic activity; GO:0016798 hydrolase activity, acting on glycosyl bonds;	K05350	bglB; beta-glucosidase [EC:3.2.1.21]	osa00460 Cyanoamino acid metabolism - Oryza sativa japonica (Japanese rice) (RefSeq); osa01100 Metabolic pathways - Oryza sativa japonica (Japanese rice) (RefSeq); osa00940 Phenylpropanoid biosynthesis - Oryza sativa japonica (Japanese rice) (RefSeq); osa00500 Starch and sucrose metabolism - Oryza sativa japonica (Japanese rice) (RefSeq); osa01110 Biosynthesis of secondary metabolites - Oryza sat…	IPR017853; IPR013781;	Glycoside hydrolase superfamily; Glycoside hydrolase, catalytic domain;
MLOC_64782.2	A0A1D5XWS3	"Beta-fructofuranosidase, insoluble isoenzyme 1 OS=Oryza sativa subsp. indica GN=CIN1 PE=2 SV=2"	OS=Triticum aestivum	Cluster 2	0.4	0.00138574	0.603804	Y	0.0321265	0.557533	Y	cytoplasm	GO:0008152 metabolic process; GO:0005975 carbohydrate metabolic process; GO:0044238 primary metabolic process; GO:0071704 organic substance metabolic process;		GO:0004553 hydrolase activity, hydrolyzing O-glycosyl compounds; GO:0016787 hydrolase activity; GO:0003824 catalytic activity; GO:0016798 hydrolase activity, acting on glycosyl bonds;	K01193	INV; beta-fructofuranosidase [EC:3.2.1.26]	osa01100 Metabolic pathways - Oryza sativa japonica (Japanese rice) (RefSeq); osa00500 Starch and sucrose metabolism - Oryza sativa japonica (Japanese rice) (RefSeq); osa00052 Galactose metabolism - Oryza sativa japonica (Japanese rice) (RefSeq);	IPR013148; IPR023296; IPR013189; IPR013320;	Glycosyl hydrolase family 32, N-terminal; Glycosyl hydrolase, five-bladed beta-propellor domain; Glycosyl hydrolase family 32, C-terminal; Concanavalin A-like lectin/glucanase domain;
MLOC_56803.2	A0A1D6BXD5	Sucrose:sucrose 1-fructosyltransferase OS=Festuca arundinacea GN=1-SST PE=1 SV=1	OS=Triticum aestivum	Cluster 2	0.4	0.0117863	0.620438	Y	0.0385341	0.627047	Y	cytoplasm	GO:0008152 metabolic process; GO:0005975 carbohydrate metabolic process; GO:0044238 primary metabolic process; GO:0071704 organic substance metabolic process;	GO:0031224 intrinsic component of membrane; GO:0016020 membrane; GO:0016021 integral component of membrane; GO:0044425 membrane part;	GO:0004575 sucrose alpha-glucosidase activity; GO:0090599 alpha-glucosidase activity; GO:0003824 catalytic activity; GO:0016798 hydrolase activity, acting on glycosyl bonds; GO:0015926 glucosidase activity; GO:0004553 hydrolase activity, hydrolyzing O-glycosyl compounds; GO:0016787 hydrolase activity; GO:0004564 beta-fructofuranosidase activity;	K21351			IPR021792; IPR023296; IPR013148; IPR013189; IPR013320;	Beta-fructofuranosidase; Glycosyl hydrolase, five-bladed beta-propellor domain; Glycosyl hydrolase family 32, N-terminal; Glycosyl hydrolase family 32, C-terminal; Concanavalin A-like lectin/glucanase domain;
MLOC_3522.4	Q1XH05	"4-hydroxy-7-methoxy-3-oxo-3,4-dihydro-2H-1,4-benzoxazin-2-yl glucoside beta-D-glucosidase 1b, chloroplastic OS=Triticum aestivum GN=GLU1B"	OS=Triticum aestivum	Cluster 2	0.5	0.00366016	0.455767	Y	0.00958046	0.483948	Y	chloroplast	GO:0008152 metabolic process; GO:0005975 carbohydrate metabolic process; GO:0044238 primary metabolic process; GO:0071704 organic substance metabolic process;	GO:0043226 organelle; GO:0043231 intracellular membrane-bounded organelle; GO:0043229 intracellular organelle; GO:0044464 cell part; GO:0005622 intracellular; GO:0005737 cytoplasm; GO:0044424 intracellular part; GO:0043227 membrane-bounded organelle; GO:0005623 cell; GO:0009536 plastid; GO:0044444 cytoplasmic part; GO:0009507 chloroplast;	GO:0003824 catalytic activity; GO:0016798 hydrolase activity, acting on glycosyl bonds; GO:0015926 glucosidase activity; GO:0008422 beta-glucosidase activity; GO:0004553 hydrolase activity, hydrolyzing O-glycosyl compounds; GO:0016787 hydrolase activity; GO:0102483 scopolin beta-glucosidase activity;	K01188	E3.2.1.21; beta-glucosidase [EC:3.2.1.21]	osa00460 Cyanoamino acid metabolism - Oryza sativa japonica (Japanese rice) (RefSeq); osa01100 Metabolic pathways - Oryza sativa japonica (Japanese rice) (RefSeq); osa00940 Phenylpropanoid biosynthesis - Oryza sativa japonica (Japanese rice) (RefSeq); osa00500 Starch and sucrose metabolism - Oryza sativa japonica (Japanese rice) (RefSeq); osa01110 Biosynthesis of secondary metabolites - Oryza sat…	IPR017853; IPR013781;	Glycoside hydrolase superfamily; Glycoside hydrolase, catalytic domain;
MLOC_56998.3	A0A1D5TGG4	"Beta-fructofuranosidase, insoluble isoenzyme 2 OS=Oryza sativa subsp. indica GN=CIN2 PE=2 SV=2"	OS=Triticum aestivum	Cluster 2	0.4	0.00425808	1.45812		0.00579371	1.73041	Y	chloroplast	GO:0008152 metabolic process; GO:0005975 carbohydrate metabolic process; GO:0044238 primary metabolic process; GO:0071704 organic substance metabolic process;		GO:0004553 hydrolase activity, hydrolyzing O-glycosyl compounds; GO:0016787 hydrolase activity; GO:0003824 catalytic activity; GO:0016798 hydrolase activity, acting on glycosyl bonds;	K01193	INV; beta-fructofuranosidase [EC:3.2.1.26]	osa01100 Metabolic pathways - Oryza sativa japonica (Japanese rice) (RefSeq); osa00500 Starch and sucrose metabolism - Oryza sativa japonica (Japanese rice) (RefSeq); osa00052 Galactose metabolism - Oryza sativa japonica (Japanese rice) (RefSeq);	IPR013148; IPR023296; IPR013189; IPR013320;	Glycosyl hydrolase family 32, N-terminal; Glycosyl hydrolase, five-bladed beta-propellor domain; Glycosyl hydrolase family 32, C-terminal; Concanavalin A-like lectin/glucanase domain;
MLOC_36794.1	A0A1D5TV30	Sucrose synthase OS=Triticum aestivum	OS=Triticum aestivum	Cluster 2	0.5	0.1856	1.11992		0.00641026	1.87779	Y	cytoplasm	GO:0044723 single-organism carbohydrate metabolic process; GO:0008152 metabolic process; GO:0005985 sucrose metabolic process; GO:0044262 cellular carbohydrate metabolic process; GO:0044710 single-organism metabolic process; GO:0044763 single-organism cellular process; GO:0044699 single-organism process; GO:0009311 oligosaccharide metabolic process; GO:0005984 disaccharide metabolic process; GO:0…		GO:0016758 transferase activity, transferring hexosyl groups; GO:0003824 catalytic activity; GO:0035251 UDP-glucosyltransferase activity; GO:0008194 UDP-glycosyltransferase activity; GO:0046527 glucosyltransferase activity; GO:0016757 transferase activity, transferring glycosyl groups; GO:0016157 sucrose synthase activity; GO:0016740 transferase activity;	K00695	E2.4.1.13; sucrose synthase [EC:2.4.1.13]	osa01100 Metabolic pathways - Oryza sativa japonica (Japanese rice) (RefSeq); osa00500 Starch and sucrose metabolism - Oryza sativa japonica (Japanese rice) (RefSeq);	IPR000368; IPR001296;	Sucrose synthase; Glycosyl transferase, family 1;
MLOC_67725.1	A0A1D5Z0H6	Beta-xylosidase/alpha-L-arabinofuranosidase 2 OS=Medicago sativa subsp. varia GN=Xyl2 PE=2 SV=1	OS=Triticum aestivum	Cluster 2	0.5	0.105909	0.686693		0.0356089	0.560799	Y	endoplasmic reticulum	GO:0008152 metabolic process; GO:0005975 carbohydrate metabolic process; GO:0044238 primary metabolic process; GO:0071704 organic substance metabolic process;		GO:0004553 hydrolase activity, hydrolyzing O-glycosyl compounds; GO:0016787 hydrolase activity; GO:0003824 catalytic activity; GO:0016798 hydrolase activity, acting on glycosyl bonds;	K01188	E3.2.1.21; beta-glucosidase [EC:3.2.1.21]	osa00460 Cyanoamino acid metabolism - Oryza sativa japonica (Japanese rice) (RefSeq); osa01100 Metabolic pathways - Oryza sativa japonica (Japanese rice) (RefSeq); osa00940 Phenylpropanoid biosynthesis - Oryza sativa japonica (Japanese rice) (RefSeq); osa00500 Starch and sucrose metabolism - Oryza sativa japonica (Japanese rice) (RefSeq); osa01110 Biosynthesis of secondary metabolites - Oryza sat…	IPR001764; IPR002772; IPR017853;	Glycoside hydrolase, family 3, N-terminal; Glycoside hydrolase family 3 C-terminal domain; Glycoside hydrolase superfamily;
MLOC_49483.1	A0A1D6AHC1	"Chlorophyll a-b binding protein, chloroplastic OS=Triticum aestivum"	OS=Triticum aestivum	Cluster 3	2	0.956566	0.992682		0.0248662	1.78534	Y	cytoplasm	GO:0044267 cellular protein metabolic process; GO:0019684 photosynthesis, light reaction; GO:0044238 primary metabolic process; GO:0044237 cellular metabolic process; GO:0071704 organic substance metabolic process; GO:0008152 metabolic process; GO:0006091 generation of precursor metabolites and energy; GO:0018298 protein-chromophore linkage; GO:0044260 cellular macromolecule metabolic process; GO…	GO:0016020 membrane; GO:0009535 chloroplast thylakoid membrane; GO:0044434 chloroplast part; GO:0098796 membrane protein complex; GO:0005737 cytoplasm; GO:0009534 chloroplast thylakoid; GO:0042651 thylakoid membrane; GO:0031224 intrinsic component of membrane; GO:0032991 macromolecular complex; GO:0044424 intracellular part; GO:0005623 cell; GO:0044422 organelle part; GO:0044425 membrane part; GO…	GO:0097159 organic cyclic compound binding; GO:1901363 heterocyclic compound binding; GO:0016168 chlorophyll binding; GO:0046906 tetrapyrrole binding; GO:0005488 binding;	K08909	LHCA3; light-harvesting complex I chlorophyll a/b binding protein 3	osa00196 Photosynthesis - antenna proteins - Oryza sativa japonica (Japanese rice) (RefSeq);	IPR023329;	Chlorophyll a/b binding protein domain;
psaB	P58386	Photosystem I P700 chlorophyll a apoprotein A2 OS=Triticum aestivum GN=psaB	OS=Triticum aestivum	Cluster 3	2	0.788642	0.967233		0.0247309	1.80479	Y	plasma membrane	GO:0055114 oxidation-reduction process; GO:0044267 cellular protein metabolic process; GO:0044699 single-organism process; GO:0044238 primary metabolic process; GO:0044237 cellular metabolic process; GO:0071704 organic substance metabolic process; GO:0008152 metabolic process; GO:0044710 single-organism metabolic process; GO:0018298 protein-chromophore linkage; GO:0044260 cellular macromolecule m…	GO:0016020 membrane; GO:0009535 chloroplast thylakoid membrane; GO:0044434 chloroplast part; GO:0098796 membrane protein complex; GO:0005737 cytoplasm; GO:0009534 chloroplast thylakoid; GO:0042651 thylakoid membrane; GO:0032991 macromolecular complex; GO:0031224 intrinsic component of membrane; GO:0044424 intracellular part; GO:0005623 cell; GO:0044422 organelle part; GO:0044425 membrane part; GO…	GO:0097159 organic cyclic compound binding; GO:1901363 heterocyclic compound binding; GO:0003824 catalytic activity; GO:0051536 iron-sulfur cluster binding; GO:0005488 binding; GO:0043167 ion binding; GO:0043169 cation binding; GO:0046872 metal ion binding; GO:0051539 4 iron, 4 sulfur cluster binding; GO:0016168 chlorophyll binding; GO:0046906 tetrapyrrole binding; GO:0016491 oxidoreductase activ…	K02690	psaB; photosystem I P700 chlorophyll a apoprotein A2	osa01100 Metabolic pathways - Oryza sativa japonica (Japanese rice) (RefSeq); osa00195 Photosynthesis - Oryza sativa japonica (Japanese rice) (RefSeq);
MLOC_66074.2	W5FDV7	"Photosystem I reaction center subunit III, chloroplastic OS=Hordeum vulgare GN=PSAF PE=1 SV=2"	OS=Triticum aestivum	Cluster 3	2	0.902654	0.975		0.0394722	2.02916	Y	chloroplast	GO:0008152 metabolic process; GO:0044237 cellular metabolic process; GO:0009987 cellular process; GO:0015979 photosynthesis;	GO:0016020 membrane; GO:0098796 membrane protein complex; GO:0032991 macromolecular complex; GO:0044424 intracellular part; GO:0005623 cell; GO:0034357 photosynthetic membrane; GO:0009521 photosystem; GO:0009538 photosystem I reaction center; GO:0044464 cell part; GO:0005622 intracellular; GO:0044425 membrane part; GO:0009579 thylakoid; GO:0043234 protein complex; GO:0044436 thylakoid part; GO:00…		K02694	psaF; photosystem I subunit III	osa01100 Metabolic pathways - Oryza sativa japonica (Japanese rice) (RefSeq); osa00195 Photosynthesis - Oryza sativa japonica (Japanese rice) (RefSeq);
MLOC_32958.1	A0A1D5SF46	Unknown	OS=Triticum aestivum		0	0.00154309	0.465251	Y	0.00694365	0.569139	Y	chloroplast				K06910
MLOC_67213.1	A0A1D5SGW0	Proline dehydrogenase OS=Triticum aestivum	OS=Triticum aestivum		0	0.0121807	0.618391	Y	0.0161747	0.544233	Y	chloroplast	GO:1901606 alpha-amino acid catabolic process; GO:0044699 single-organism process; GO:0044237 cellular metabolic process; GO:0071704 organic substance metabolic process; GO:0008152 metabolic process; GO:0006520 cellular amino acid metabolic process; GO:0046483 heterocycle metabolic process; GO:0006560 proline metabolic process; GO:1901361 organic cyclic compound catabolic process; GO:0044248 cell…		GO:0016645 oxidoreductase activity, acting on the CH-NH group of donors; GO:0004657 proline dehydrogenase activity; GO:0003824 catalytic activity; GO:0016491 oxidoreductase activity;	K00318	PRODH; proline dehydrogenase [EC:1.5.-.-]	osa01100 Metabolic pathways - Oryza sativa japonica (Japanese rice) (RefSeq); osa01110 Biosynthesis of secondary metabolites - Oryza sativa japonica (Japanese rice) (RefSeq); osa00330 Arginine and proline metabolism - Oryza sativa japonica (Japanese rice) (RefSeq);	IPR002872; IPR029041;	Proline dehydrogenase domain; FAD-linked oxidoreductase-like;
MLOC_74384.1	A0A1D5SR85	Aspartic proteinase nepenthesin-2 OS=Nepenthes gracilis GN=nep2 PE=1 SV=1	OS=Triticum aestivum		0.666667	0.00383846	0.607582	Y	0.0489209	0.602328	Y	chloroplast	GO:0006508 proteolysis; GO:0008152 metabolic process; GO:0043170 macromolecule metabolic process; GO:0019538 protein metabolic process; GO:0044238 primary metabolic process; GO:0071704 organic substance metabolic process;		GO:0004175 endopeptidase activity; GO:0008233 peptidase activity; GO:0003824 catalytic activity; GO:0004190 aspartic-type endopeptidase activity; GO:0070011 peptidase activity, acting on L-amino acid peptides; GO:0016787 hydrolase activity; GO:0070001 aspartic-type peptidase activity;				IPR032799; IPR021109; IPR033121; IPR032861; IPR034161;	Xylanase inhibitor, C-terminal; Aspartic peptidase domain; Peptidase family A1 domain; Xylanase inhibitor, N-terminal; Pepsin-like domain, plant;
MLOC_61106.1	A0A1D5SXT9	Probable glutathione S-transferase GSTU6 OS=Oryza sativa subsp. japonica GN=GSTU6 PE=2 SV=2	OS=Triticum aestivum		0	0.0122156	2.06392	Y	0.0268312	2.28137	Y	chloroplast			GO:0005515 protein binding; GO:0005488 binding;	K00799	GST; glutathione S-transferase [EC:2.5.1.18]	osa00480 Glutathione metabolism - Oryza sativa japonica (Japanese rice) (RefSeq);	IPR004046; IPR010987; IPR012336; IPR004045;	Glutathione S-transferase, C-terminal; Glutathione S-transferase, C-terminal-like; Thioredoxin-like fold; Glutathione S-transferase, N-terminal;
MLOC_13604.1	A0A1D5V4F3	"Glutamate synthase 1 [NADH], chloroplastic OS=Oryza sativa subsp. japonica GN=Os01g0681900 PE=2 SV=1"	OS=Triticum aestivum		1.2	0.000326205	1.54405	Y	0.0139366	1.45833	Y	cytoplasm	GO:0043648 dicarboxylic acid metabolic process; GO:0016053 organic acid biosynthetic process; GO:0044699 single-organism process; GO:0009058 biosynthetic process; GO:1901566 organonitrogen compound biosynthetic process; GO:0044237 cellular metabolic process; GO:0009084 glutamine family amino acid biosynthetic process; GO:0071704 organic substance metabolic process; GO:0008152 metabolic process; G…		GO:0003824 catalytic activity; GO:0016639 oxidoreductase activity, acting on the CH-NH2 group of donors, NAD or NADP as acceptor; GO:0051536 iron-sulfur cluster binding; GO:0005488 binding; GO:0016638 oxidoreductase activity, acting on the CH-NH2 group of donors; GO:0051540 metal cluster binding; GO:0016491 oxidoreductase activity;	K00264	GLT1; glutamate synthase (NADPH/NADH) [EC:1.4.1.13 1.4.1.14]	osa01230 Biosynthesis of amino acids - Oryza sativa japonica (Japanese rice) (RefSeq); osa01100 Metabolic pathways - Oryza sativa japonica (Japanese rice) (RefSeq); osa00250 Alanine, aspartate and glutamate metabolism - Oryza sativa japonica (Japanese rice) (RefSeq); osa01110 Biosynthesis of secondary metabolites - Oryza sativa japonica (Japanese rice) (RefSeq); osa00910 Nitrogen metabolism - Ory…	IPR002489; IPR009051; IPR028261; IPR023753;	Glutamate synthase, alpha subunit, C-terminal; Alpha-helical ferredoxin; Dihydroprymidine dehydrogenase domain II; FAD/NAD(P)-binding domain;
MLOC_69873.1	A0A1D5ZCL9	Probable glutathione S-transferase GSTU1 OS=Oryza sativa subsp. japonica GN=GSTU1 PE=1 SV=1	OS=Triticum aestivum		0	0.0118333	0.576356	Y	0.038627	0.460815	Y	cytoplasm			GO:0005515 protein binding; GO:0005488 binding;	K00799	GST; glutathione S-transferase [EC:2.5.1.18]	osa00480 Glutathione metabolism - Oryza sativa japonica (Japanese rice) (RefSeq);	IPR010987; IPR012336; IPR004045;	Glutathione S-transferase, C-terminal-like; Thioredoxin-like fold; Glutathione S-transferase, N-terminal;
MLOC_76546.1	A0A1D6AUX8	Catalase isozyme 2 OS=Hordeum vulgare GN=CAT2 PE=2 SV=1	OS=Triticum aestivum		0	0.0437335	0.653115	Y	0.0609023	1.20762	Y	cytoplasm	GO:0008152 metabolic process; GO:1990748 cellular detoxification; GO:0042221 response to chemical; GO:0006950 response to stress; GO:0055114 oxidation-reduction process; GO:0044710 single-organism metabolic process; GO:0009636 response to toxic substance; GO:0006979 response to oxidative stress; GO:0044699 single-organism process; GO:0098869 cellular oxidant detoxification; GO:0050896 response to…		GO:0097159 organic cyclic compound binding; GO:1901363 heterocyclic compound binding; GO:0020037 heme binding; GO:0003824 catalytic activity; GO:0005488 binding; GO:0043167 ion binding; GO:0016209 antioxidant activity; GO:0043169 cation binding; GO:0046872 metal ion binding; GO:0004096 catalase activity; GO:0004601 peroxidase activity; GO:0046906 tetrapyrrole binding; GO:0016491 oxidoreductase ac…	K03781	katE; catalase [EC:1.11.1.6]	osa00380 Tryptophan metabolism - Oryza sativa japonica (Japanese rice) (RefSeq); osa01200 Carbon metabolism - Oryza sativa japonica (Japanese rice) (RefSeq); osa04146 Peroxisome - Oryza sativa japonica (Japanese rice) (RefSeq); osa04016 MAPK signaling pathway - plant - Oryza sativa japonica (Japanese rice) (RefSeq); osa00630 Glyoxylate and dicarboxylate metabolism - Oryza sativa japonica (Japanes…	IPR020835; IPR011614; IPR010582;	Catalase-like domain; Catalase core domain; Catalase immune-responsive domain;
MLOC_75088.5	A0A1D6RLH8	Non-functional NADPH-dependent codeinone reductase 2 OS=Papaver somniferum GN=COR2 PE=1 SV=1	OS=Triticum aestivum		0	0.00731736	1.69361	Y	0.116037	1.54793	Y	cytoplasm	GO:0044699 single-organism process; GO:0008152 metabolic process; GO:0055114 oxidation-reduction process; GO:0044710 single-organism metabolic process;		GO:0003824 catalytic activity; GO:0016491 oxidoreductase activity;				IPR023210;	NADP-dependent oxidoreductase domain;
MLOC_54711.3	W5A6D0	Aldose reductase OS=Hordeum vulgare PE=1 SV=1	OS=Triticum aestivum		0	0.00835552	0.428621	Y	0.000829858	0.582351	Y	cytoplasm	GO:0044699 single-organism process; GO:0008152 metabolic process; GO:0055114 oxidation-reduction process; GO:0044710 single-organism metabolic process;		GO:0003824 catalytic activity; GO:0016491 oxidoreductase activity;				IPR023210;	NADP-dependent oxidoreductase domain;
MLOC_23006.1	W5I047	Senescence-specific cysteine protease SAG39 OS=Oryza sativa subsp. japonica GN=SAG39 PE=2 SV=2	OS=Triticum aestivum		0.4	0.00810162	1.89409	Y	0.00099071	2.01768	Y	chloroplast	GO:0006508 proteolysis; GO:0008152 metabolic process; GO:0043170 macromolecule metabolic process; GO:0019538 protein metabolic process; GO:0044238 primary metabolic process; GO:0071704 organic substance metabolic process;		GO:0070011 peptidase activity, acting on L-amino acid peptides; GO:0008234 cysteine-type peptidase activity; GO:0016787 hydrolase activity; GO:0008233 peptidase activity; GO:0003824 catalytic activity;				IPR013201; IPR000668;	Cathepsin propeptide inhibitor domain (I29); Peptidase C1A, papain C-terminal;
MLOC_12946.1	A0A096UQF3	Aldehyde dehydrogenase OS=Triticum aestivum	OS=Triticum aestivum		0	0.354252	0.903398		0.0292661	0.63174	Y	cytoplasm	GO:0008152 metabolic process; GO:0055114 oxidation-reduction process; GO:0044710 single-organism metabolic process; GO:0044763 single-organism cellular process; GO:0044699 single-organism process; GO:0006081 cellular aldehyde metabolic process; GO:0009987 cellular process; GO:0044237 cellular metabolic process; GO:0071704 organic substance metabolic process;		GO:0016620 oxidoreductase activity, acting on the aldehyde or oxo group of donors, NAD or NADP as acceptor; GO:0003824 catalytic activity; GO:0004030 aldehyde dehydrogenase [NAD(P)+] activity; GO:0016491 oxidoreductase activity; GO:0016903 oxidoreductase activity, acting on the aldehyde or oxo group of donors;	K00128	ALDH; aldehyde dehydrogenase (NAD+) [EC:1.2.1.3]	osa00380 Tryptophan metabolism - Oryza sativa japonica (Japanese rice) (RefSeq); osa00340 Histidine metabolism - Oryza sativa japonica (Japanese rice) (RefSeq); osa00310 Lysine degradation - Oryza sativa japonica (Japanese rice) (RefSeq); osa00071 Fatty acid degradation - Oryza sativa japonica (Japanese rice) (RefSeq); osa00620 Pyruvate metabolism - Oryza sativa japonica (Japanese rice) (RefSeq);…	IPR016161; IPR015590; IPR016162; IPR016163;	Aldehyde/histidinol dehydrogenase; Aldehyde dehydrogenase domain; Aldehyde dehydrogenase N-terminal domain; Aldehyde dehydrogenase, C-terminal;
MLOC_59370.1	A0A0C4BJE5	Serine hydroxymethyltransferase OS=Triticum aestivum	OS=Triticum aestivum		0	0.00611509	1.24741		0.00848962	1.59821	Y	mitochondria	GO:0006725 cellular aromatic compound metabolic process; GO:0044699 single-organism process; GO:0006544 glycine metabolic process; GO:0035999 tetrahydrofolate interconversion; GO:0044237 cellular metabolic process; GO:0071704 organic substance metabolic process; GO:0008152 metabolic process; GO:0006520 cellular amino acid metabolic process; GO:0006575 cellular modified amino acid metabolic proces…		GO:0097159 organic cyclic compound binding; GO:1901363 heterocyclic compound binding; GO:0003824 catalytic activity; GO:0005488 binding; GO:0043167 ion binding; GO:0004372 glycine hydroxymethyltransferase activity; GO:0016741 transferase activity, transferring one-carbon groups; GO:0043168 anion binding; GO:0016742 hydroxymethyl-, formyl- and related transferase activity; GO:0048037 cofactor bind…	K00600	glyA; glycine hydroxymethyltransferase [EC:2.1.2.1]	osa00670 One carbon pool by folate - Oryza sativa japonica (Japanese rice) (RefSeq); osa01230 Biosynthesis of amino acids - Oryza sativa japonica (Japanese rice) (RefSeq); osa00260 Glycine, serine and threonine metabolism - Oryza sativa japonica (Japanese rice) (RefSeq); osa00630 Glyoxylate and dicarboxylate metabolism - Oryza sativa japonica (Japanese rice) (RefSeq); osa00460 Cyanoamino acid met…	IPR015424; IPR015422; IPR015421;	Pyridoxal phosphate-dependent transferase; Pyridoxal phosphate-dependent transferase, major region, subdomain 2; Pyridoxal phosphate-dependent transferase, major region, subdomain 1;
MLOC_11317.1	A0A1D5SEL0	Basic 7S globulin OS=Glycine max GN=BG PE=1 SV=2	OS=Triticum aestivum		0.666667	0.00950596	0.711105		0.00146482	0.648538	Y	chloroplast	GO:0006508 proteolysis; GO:0008152 metabolic process; GO:0043170 macromolecule metabolic process; GO:0019538 protein metabolic process; GO:0044238 primary metabolic process; GO:0071704 organic substance metabolic process;		GO:0004175 endopeptidase activity; GO:0008233 peptidase activity; GO:0003824 catalytic activity; GO:0004190 aspartic-type endopeptidase activity; GO:0070011 peptidase activity, acting on L-amino acid peptides; GO:0016787 hydrolase activity; GO:0070001 aspartic-type peptidase activity;				IPR032799; IPR033121; IPR021109; IPR032861; IPR033868;	Xylanase inhibitor, C-terminal; Peptidase family A1 domain; Aspartic peptidase domain; Xylanase inhibitor, N-terminal; Xylanase inhibitor I-like;
MLOC_65066.2	A0A1D5TP43	"Chlorophyll a-b binding protein, chloroplastic OS=Triticum aestivum"	OS=Triticum aestivum		0	0.587536	0.909534		0.0493506	2.05463	Y	chloroplast	GO:0044267 cellular protein metabolic process; GO:0019684 photosynthesis, light reaction; GO:0044238 primary metabolic process; GO:0044237 cellular metabolic process; GO:0071704 organic substance metabolic process; GO:0008152 metabolic process; GO:0006091 generation of precursor metabolites and energy; GO:0018298 protein-chromophore linkage; GO:0044260 cellular macromolecule metabolic process; GO…	GO:0016020 membrane; GO:0009535 chloroplast thylakoid membrane; GO:0044434 chloroplast part; GO:0098796 membrane protein complex; GO:0005737 cytoplasm; GO:0009534 chloroplast thylakoid; GO:0042651 thylakoid membrane; GO:0031224 intrinsic component of membrane; GO:0032991 macromolecular complex; GO:0044424 intracellular part; GO:0005623 cell; GO:0044422 organelle part; GO:0044425 membrane part; GO…	GO:0097159 organic cyclic compound binding; GO:1901363 heterocyclic compound binding; GO:0016168 chlorophyll binding; GO:0046906 tetrapyrrole binding; GO:0005488 binding;	K08915	LHCB4; light-harvesting complex II chlorophyll a/b binding protein 4	osa01100 Metabolic pathways - Oryza sativa japonica (Japanese rice) (RefSeq); osa00196 Photosynthesis - antenna proteins - Oryza sativa japonica (Japanese rice) (RefSeq);	IPR023329;	Chlorophyll a/b binding protein domain;
MLOC_44511.1	A0A1D5TTT4	Glyceraldehyde-3-phosphate dehydrogenase OS=Triticum aestivum	OS=Triticum aestivum		0.666667	0.858599	0.973658		0.0195691	2.12591	Y	chloroplast	GO:0006006 glucose metabolic process; GO:0044723 single-organism carbohydrate metabolic process; GO:0008152 metabolic process; GO:0055114 oxidation-reduction process; GO:0044710 single-organism metabolic process; GO:0044281 small molecule metabolic process; GO:0005996 monosaccharide metabolic process; GO:0044699 single-organism process; GO:0044238 primary metabolic process; GO:0005975 carbohydrat…		GO:0016620 oxidoreductase activity, acting on the aldehyde or oxo group of donors, NAD or NADP as acceptor; GO:0097159 organic cyclic compound binding; GO:1901363 heterocyclic compound binding; GO:1901265 nucleoside phosphate binding; GO:0051287 NAD binding; GO:0003824 catalytic activity; GO:0005488 binding; GO:0016903 oxidoreductase activity, acting on the aldehyde or oxo group of donors; GO:005…	K05298	GAPA; glyceraldehyde-3-phosphate dehydrogenase (NADP+) (phosphorylating) [EC:1.2.1.13]	osa01200 Carbon metabolism - Oryza sativa japonica (Japanese rice) (RefSeq); osa01100 Metabolic pathways - Oryza sativa japonica (Japanese rice) (RefSeq); osa00710 Carbon fixation in photosynthetic organisms - Oryza sativa japonica (Japanese rice) (RefSeq);	IPR020829; IPR016040; IPR020828;	Glyceraldehyde 3-phosphate dehydrogenase, catalytic domain; NAD(P)-binding domain; Glyceraldehyde 3-phosphate dehydrogenase, NAD(P) binding domain;
MLOC_65694.1	A0A1D5V023	1-Cys peroxiredoxin PER1 OS=Hordeum vulgare GN=PER1 PE=2 SV=1	OS=Triticum aestivum		0.666667	0.0759759	0.494118		0.0458072	0.379337	Y	cytoplasm	GO:0050794 regulation of cellular process; GO:0065008 regulation of biological quality; GO:0055114 oxidation-reduction process; GO:0045454 cell redox homeostasis; GO:0009636 response to toxic substance; GO:0044763 single-organism cellular process; GO:0019725 cellular homeostasis; GO:0044699 single-organism process; GO:0050896 response to stimulus; GO:0042592 homeostatic process; GO:0008152 metabo…	GO:0005623 cell;	GO:0016209 antioxidant activity; GO:0003824 catalytic activity; GO:0051920 peroxiredoxin activity; GO:0016491 oxidoreductase activity; GO:0016684 oxidoreductase activity, acting on peroxide as acceptor;	K11188	PRDX6; peroxiredoxin 6, 1-Cys peroxiredoxin [EC:1.11.1.7 1.11.1.15 3.1.1.-]	osa01100 Metabolic pathways - Oryza sativa japonica (Japanese rice) (RefSeq); osa00940 Phenylpropanoid biosynthesis - Oryza sativa japonica (Japanese rice) (RefSeq); osa01110 Biosynthesis of secondary metabolites - Oryza sativa japonica (Japanese rice) (RefSeq);	IPR019479; IPR000866; IPR013766; IPR012336;	Peroxiredoxin, C-terminal; Alkyl hydroperoxide reductase subunit C/ Thiol specific antioxidant; Thioredoxin domain; Thioredoxin-like fold;
MLOC_62056.2	A0A1D5VZI9	Eukaryotic translation initiation factor 3 subunit A OS=Zea mays GN=TIF3A1 PE=2 SV=1	OS=Triticum aestivum		0	0.251469	1.11365		0.0360243	1.55011	Y	cytoplasm			GO:0005515 protein binding; GO:0005488 binding;	K03254	EIF3A; translation initiation factor 3 subunit A	osa03013 RNA transport - Oryza sativa japonica (Japanese rice) (RefSeq);	IPR000717;	Proteasome component (PCI) domain;
MLOC_26558.1	A0A1D5WW98	Basic 7S globulin OS=Glycine max GN=BG PE=1 SV=2	OS=Triticum aestivum		0.666667	0.000262879	0.694247		0.010641	0.645894	Y	chloroplast	GO:0006508 proteolysis; GO:0008152 metabolic process; GO:0043170 macromolecule metabolic process; GO:0019538 protein metabolic process; GO:0044238 primary metabolic process; GO:0071704 organic substance metabolic process;		GO:0004175 endopeptidase activity; GO:0008233 peptidase activity; GO:0003824 catalytic activity; GO:0004190 aspartic-type endopeptidase activity; GO:0070011 peptidase activity, acting on L-amino acid peptides; GO:0016787 hydrolase activity; GO:0070001 aspartic-type peptidase activity;				IPR032799; IPR021109; IPR032861;	Xylanase inhibitor, C-terminal; Aspartic peptidase domain; Xylanase inhibitor, N-terminal;
MLOC_59863.1	A0A1D5XGV5	"Indole-3-glycerol phosphate lyase, chloroplastic OS=Zea mays GN=BX1 PE=1 SV=2"	OS=Triticum aestivum		0	0.038264	0.740264		0.00549034	0.558262	Y	chloroplast	GO:0016053 organic acid biosynthetic process; GO:0006725 cellular aromatic compound metabolic process; GO:0000162 tryptophan biosynthetic process; GO:0044699 single-organism process; GO:0009058 biosynthetic process; GO:1901566 organonitrogen compound biosynthetic process; GO:0042435 indole-containing compound biosynthetic process; GO:0044237 cellular metabolic process; GO:0006576 cellular biogeni…		GO:0016829 lyase activity; GO:0016836 hydro-lyase activity; GO:0004834 tryptophan synthase activity; GO:0003824 catalytic activity; GO:0016835 carbon-oxygen lyase activity;	K13222	BX1; indole-3-glycerol-phosphate lyase [EC:4.1.2.8]	osa01100 Metabolic pathways - Oryza sativa japonica (Japanese rice) (RefSeq);	IPR013785; IPR011060;	Aldolase-type TIM barrel; Ribulose-phosphate binding barrel;
MLOC_70817.1	A0A1D5XPF3	"Ribulose bisphosphate carboxylase/oxygenase activase A, chloroplastic OS=Hordeum vulgare GN=RCAA PE=2 SV=1"	OS=Triticum aestivum		0.666667	0.133969	0.728143		0.0165946	2.11914	Y	cytoplasm			GO:0005524 ATP binding; GO:1901265 nucleoside phosphate binding; GO:0001882 nucleoside binding; GO:0043167 ion binding; GO:0000166 nucleotide binding; GO:0097159 organic cyclic compound binding; GO:1901363 heterocyclic compound binding; GO:0032549 ribonucleoside binding; GO:0097367 carbohydrate derivative binding; GO:0032553 ribonucleotide binding; GO:0005488 binding; GO:0032550 purine ribonucleo…				IPR003959; IPR027417;	ATPase, AAA-type, core; P-loop containing nucleoside triphosphate hydrolase;
MLOC_44080.1	A0A1D5XWK3	Asparagine synthetase [glutamine-hydrolyzing] 1 OS=Oryza sativa subsp. japonica GN=Os03g0291500 PE=2 SV=1	OS=Triticum aestivum		0	0.888669	0.991228		0.0188439	0.593041	Y	mitochondria	GO:0016053 organic acid biosynthetic process; GO:0009066 aspartate family amino acid metabolic process; GO:0044699 single-organism process; GO:0009058 biosynthetic process; GO:1901566 organonitrogen compound biosynthetic process; GO:0044237 cellular metabolic process; GO:0071704 organic substance metabolic process; GO:0008152 metabolic process; GO:0006520 cellular amino acid metabolic process; GO…		GO:0016879 ligase activity, forming carbon-nitrogen bonds; GO:0016884 carbon-nitrogen ligase activity, with glutamine as amido-N-donor; GO:0003824 catalytic activity; GO:0004066 asparagine synthase (glutamine-hydrolyzing) activity; GO:0016874 ligase activity;				IPR014729; IPR029055; IPR033738; IPR001962; IPR017932;	Rossmann-like alpha/beta/alpha sandwich fold; Nucleophile aminohydrolases, N-terminal; Asparagine synthase, N-terminal domain; Asparagine synthase; Glutamine amidotransferase type 2 domain;
MLOC_22808.1	A0A1D6BN84	Probable aquaporin TIP2-2 OS=Oryza sativa subsp. japonica GN=TIP2-2 PE=2 SV=1	OS=Triticum aestivum		0	0.0155101	0.806322		0.00490602	0.660989	Y	vacuolar membrane	GO:0006810 transport; GO:0051179 localization; GO:0051234 establishment of localization;	GO:0031224 intrinsic component of membrane; GO:0016020 membrane; GO:0016021 integral component of membrane; GO:0044425 membrane part;	GO:0005215 transporter activity;	K09873			IPR023271;	Aquaporin-like;
MLOC_6135.1	A0A1D6BRX1	Ferredoxin OS=Triticum aestivum	OS=Triticum aestivum		0	0.630159	0.950313		0.0338066	1.67753	Y	chloroplast	GO:0008152 metabolic process; GO:0006091 generation of precursor metabolites and energy; GO:0044710 single-organism metabolic process; GO:0055114 oxidation-reduction process; GO:0044763 single-organism cellular process; GO:0022900 electron transport chain; GO:0044699 single-organism process; GO:0044237 cellular metabolic process; GO:0009987 cellular process;		GO:0009055 electron carrier activity; GO:0051537 2 iron, 2 sulfur cluster binding; GO:0005488 binding; GO:0051536 iron-sulfur cluster binding; GO:0051540 metal cluster binding;	K02639	petF; ferredoxin	osa00195 Photosynthesis - Oryza sativa japonica (Japanese rice) (RefSeq);	IPR001041; IPR012675;	2Fe-2S ferredoxin-type iron-sulfur binding domain; Beta-grasp domain;
MLOC_57210.1	A0A1D6D898	"50S ribosomal protein L27, chloroplastic OS=Oryza sativa subsp. japonica GN=RPL27 PE=2 SV=1"	OS=Triticum aestivum		4.7619	0.135962	1.27839		0.0255092	2.03663	Y	chloroplast	GO:0006518 peptide metabolic process; GO:0043043 peptide biosynthetic process; GO:0044267 cellular protein metabolic process; GO:0006807 nitrogen compound metabolic process; GO:0009058 biosynthetic process; GO:0043603 cellular amide metabolic process; GO:0044238 primary metabolic process; GO:1901566 organonitrogen compound biosynthetic process; GO:1901576 organic substance biosynthetic process; G…	GO:0005840 ribosome; GO:0043226 organelle; GO:0043229 intracellular organelle; GO:0043232 intracellular non-membrane-bounded organelle; GO:0044464 cell part; GO:0005622 intracellular; GO:0005737 cytoplasm; GO:0032991 macromolecular complex; GO:0044424 intracellular part; GO:1990904 ribonucleoprotein complex; GO:0005623 cell; GO:0030529 intracellular ribonucleoprotein complex; GO:0044444 cytoplasm…	GO:0003735 structural constituent of ribosome; GO:0005198 structural molecule activity;	K02899	RP-L27; large subunit ribosomal protein L27	osa03010 Ribosome - Oryza sativa japonica (Japanese rice) (RefSeq);
MLOC_58999.1	A0A1D6DFN1	Phosphoribulokinase OS=Triticum aestivum	OS=Triticum aestivum		0.333333	0.466181	0.916502		0.0487586	1.65446	Y	cytoplasm	GO:0016310 phosphorylation; GO:0008152 metabolic process; GO:0006793 phosphorus metabolic process; GO:0044238 primary metabolic process; GO:0005975 carbohydrate metabolic process; GO:0009987 cellular process; GO:0044237 cellular metabolic process; GO:0006796 phosphate-containing compound metabolic process; GO:0071704 organic substance metabolic process;		GO:0005524 ATP binding; GO:1901265 nucleoside phosphate binding; GO:0016773 phosphotransferase activity, alcohol group as acceptor; GO:0001882 nucleoside binding; GO:0043167 ion binding; GO:0000166 nucleotide binding; GO:0008974 phosphoribulokinase activity; GO:0097159 organic cyclic compound binding; GO:1901363 heterocyclic compound binding; GO:0032549 ribonucleoside binding; GO:0097367 carbohyd…	K00855	PRK; phosphoribulokinase [EC:2.7.1.19]	osa01200 Carbon metabolism - Oryza sativa japonica (Japanese rice) (RefSeq); osa01100 Metabolic pathways - Oryza sativa japonica (Japanese rice) (RefSeq); osa00710 Carbon fixation in photosynthetic organisms - Oryza sativa japonica (Japanese rice) (RefSeq);	IPR006083; IPR027417;	Phosphoribulokinase/uridine kinase; P-loop containing nucleoside triphosphate hydrolase;
MLOC_76055.1	A0A1D6RDZ8	Phosphoglycerate kinase OS=Triticum aestivum	OS=Triticum aestivum		0.666667	0.192346	0.864019		0.031948	1.66458	Y	chloroplast	GO:0006757 ATP generation from ADP; GO:0009116 nucleoside metabolic process; GO:0042278 purine nucleoside metabolic process; GO:0006165 nucleoside diphosphate phosphorylation; GO:0046031 ADP metabolic process; GO:0019362 pyridine nucleotide metabolic process; GO:0006096 glycolytic process; GO:0009167 purine ribonucleoside monophosphate metabolic process; GO:0009117 nucleotide metabolic process; G…		GO:0016774 phosphotransferase activity, carboxyl group as acceptor; GO:0016301 kinase activity; GO:0003824 catalytic activity; GO:0016740 transferase activity; GO:0004618 phosphoglycerate kinase activity; GO:0016772 transferase activity, transferring phosphorus-containing groups;	K00927	PGK; phosphoglycerate kinase [EC:2.7.2.3]	osa01230 Biosynthesis of amino acids - Oryza sativa japonica (Japanese rice) (RefSeq); osa01200 Carbon metabolism - Oryza sativa japonica (Japanese rice) (RefSeq); osa01100 Metabolic pathways - Oryza sativa japonica (Japanese rice) (RefSeq); osa00010 Glycolysis / Gluconeogenesis - Oryza sativa japonica (Japanese rice) (RefSeq); osa01110 Biosynthesis of secondary metabolites - Oryza sativa japonic…	IPR015824; IPR015901;	Phosphoglycerate kinase, N-terminal; Phosphoglycerate kinase, C-terminal;
rbcL	P11383	Ribulose bisphosphate carboxylase large chain OS=Triticum aestivum GN=rbcL	OS=Triticum aestivum		0.4	0.468512	0.885129		0.0215472	2.03325	Y	cytoplasm	GO:0016051 carbohydrate biosynthetic process; GO:0044711 single-organism biosynthetic process; GO:0055114 oxidation-reduction process; GO:0019685 photosynthesis, dark reaction; GO:0044699 single-organism process; GO:0009058 biosynthetic process; GO:0044238 primary metabolic process; GO:0005975 carbohydrate metabolic process; GO:1901576 organic substance biosynthetic process; GO:0044237 cellular m…	GO:0043226 organelle; GO:0043231 intracellular membrane-bounded organelle; GO:0043229 intracellular organelle; GO:0044464 cell part; GO:0005622 intracellular; GO:0005737 cytoplasm; GO:0044424 intracellular part; GO:0043227 membrane-bounded organelle; GO:0005623 cell; GO:0009536 plastid; GO:0044444 cytoplasmic part; GO:0009507 chloroplast;	GO:0000287 magnesium ion binding; GO:0003824 catalytic activity; GO:0016830 carbon-carbon lyase activity; GO:0005488 binding; GO:0016984 ribulose-bisphosphate carboxylase activity; GO:0043167 ion binding; GO:0016831 carboxy-lyase activity; GO:0046872 metal ion binding; GO:0043169 cation binding; GO:0016829 lyase activity; GO:0004497 monooxygenase activity; GO:0016491 oxidoreductase activity;	K01601	rbcL; ribulose-bisphosphate carboxylase large chain [EC:4.1.1.39]	osa01200 Carbon metabolism - Oryza sativa japonica (Japanese rice) (RefSeq); osa01100 Metabolic pathways - Oryza sativa japonica (Japanese rice) (RefSeq); osa00630 Glyoxylate and dicarboxylate metabolism - Oryza sativa japonica (Japanese rice) (RefSeq); osa00710 Carbon fixation in photosynthetic organisms - Oryza sativa japonica (Japanese rice) (RefSeq);	IPR000685; IPR017443;	Ribulose bisphosphate carboxylase, large subunit, C-terminal; Ribulose bisphosphate carboxylase, large subunit, ferrodoxin-like N-terminal;
petD	P12119	Cytochrome b6-f complex subunit 4 OS=Triticum aestivum GN=petD	OS=Triticum aestivum		0	0.323943	0.881175		0.0373351	1.65772	Y	plasma membrane	GO:0008152 metabolic process; GO:0006091 generation of precursor metabolites and energy; GO:0055114 oxidation-reduction process; GO:0044710 single-organism metabolic process; GO:0044763 single-organism cellular process; GO:0044699 single-organism process; GO:0022900 electron transport chain; GO:0019684 photosynthesis, light reaction; GO:0009767 photosynthetic electron transport chain; GO:0009987 …	GO:0043229 intracellular organelle; GO:0016020 membrane; GO:0009535 chloroplast thylakoid membrane; GO:0044434 chloroplast part; GO:0005737 cytoplasm; GO:0044446 intracellular organelle part; GO:0009534 chloroplast thylakoid; GO:0042651 thylakoid membrane; GO:0031224 intrinsic component of membrane; GO:0044435 plastid part; GO:0044424 intracellular part; GO:0005623 cell; GO:0016021 integral compo…	GO:0009055 electron carrier activity; GO:0045156 electron transporter, transferring electrons within the cyclic electron transport pathway of photosynthesis activity; GO:0003824 catalytic activity; GO:0016491 oxidoreductase activity;	K02637	petD; cytochrome b6-f complex subunit 4	osa01100 Metabolic pathways - Oryza sativa japonica (Japanese rice) (RefSeq); osa00195 Photosynthesis - Oryza sativa japonica (Japanese rice) (RefSeq);	IPR005798;	Cytochrome b/b6, C-terminal;
GST6	P30110	Glutathione S-transferase 1 OS=Triticum aestivum GN=GSTA1	OS=Triticum aestivum		0.222222	0.0821057	1.9943		0.00994414	2.34252	Y	chloroplast			GO:0004364 glutathione transferase activity; GO:0016765 transferase activity, transferring alkyl or aryl (other than methyl) groups; GO:0005515 protein binding; GO:0003824 catalytic activity; GO:0016740 transferase activity; GO:0005488 binding;	K00799	GST; glutathione S-transferase [EC:2.5.1.18]	osa00480 Glutathione metabolism - Oryza sativa japonica (Japanese rice) (RefSeq);	IPR010987; IPR004046; IPR004045; IPR012336; IPR034347;	Glutathione S-transferase, C-terminal-like; Glutathione S-transferase, C-terminal; Glutathione S-transferase, N-terminal; Thioredoxin-like fold; Glutathione S-transferases Phi, C-terminal;
MLOC_59924.2	P46285	"Sedoheptulose-1,7-bisphosphatase, chloroplastic OS=Triticum aestivum"	OS=Triticum aestivum		0	0.250858	0.86612		0.0189489	1.58097	Y	chloroplast	GO:0016051 carbohydrate biosynthetic process; GO:0044711 single-organism biosynthetic process; GO:0019685 photosynthesis, dark reaction; GO:0044699 single-organism process; GO:0009058 biosynthetic process; GO:0044238 primary metabolic process; GO:0005975 carbohydrate metabolic process; GO:0016311 dephosphorylation; GO:1901576 organic substance biosynthetic process; GO:0044237 cellular metabolic p…	GO:0043226 organelle; GO:0043231 intracellular membrane-bounded organelle; GO:0043229 intracellular organelle; GO:0044464 cell part; GO:0005622 intracellular; GO:0005737 cytoplasm; GO:0044424 intracellular part; GO:0043227 membrane-bounded organelle; GO:0005623 cell; GO:0009536 plastid; GO:0044444 cytoplasmic part; GO:0009507 chloroplast;	GO:0042578 phosphoric ester hydrolase activity; GO:0003824 catalytic activity; GO:0005488 binding; GO:0016791 phosphatase activity; GO:0043167 ion binding; GO:0016788 hydrolase activity, acting on ester bonds; GO:0046872 metal ion binding; GO:0050278 sedoheptulose-bisphosphatase activity; GO:0043169 cation binding; GO:0016787 hydrolase activity;	K01100	E3.1.3.37; sedoheptulose-bisphosphatase [EC:3.1.3.37]	osa01200 Carbon metabolism - Oryza sativa japonica (Japanese rice) (RefSeq); osa01100 Metabolic pathways - Oryza sativa japonica (Japanese rice) (RefSeq); osa00710 Carbon fixation in photosynthetic organisms - Oryza sativa japonica (Japanese rice) (RefSeq);	IPR033391;	Fructose-1-6-bisphosphatase class I, N-terminal;
psaA	P58311	Photosystem I P700 chlorophyll a apoprotein A1 OS=Triticum aestivum GN=psaA	OS=Triticum aestivum		0	0.748893	0.939071		0.0458766	1.95203	Y	plasma membrane	GO:0055114 oxidation-reduction process; GO:0044267 cellular protein metabolic process; GO:0044699 single-organism process; GO:0044238 primary metabolic process; GO:0044237 cellular metabolic process; GO:0071704 organic substance metabolic process; GO:0008152 metabolic process; GO:0044710 single-organism metabolic process; GO:0018298 protein-chromophore linkage; GO:0044260 cellular macromolecule m…	GO:0016020 membrane; GO:0009535 chloroplast thylakoid membrane; GO:0044434 chloroplast part; GO:0098796 membrane protein complex; GO:0005737 cytoplasm; GO:0009534 chloroplast thylakoid; GO:0042651 thylakoid membrane; GO:0032991 macromolecular complex; GO:0031224 intrinsic component of membrane; GO:0044424 intracellular part; GO:0005623 cell; GO:0044422 organelle part; GO:0044425 membrane part; GO…	GO:0097159 organic cyclic compound binding; GO:1901363 heterocyclic compound binding; GO:0003824 catalytic activity; GO:0051536 iron-sulfur cluster binding; GO:0005488 binding; GO:0043167 ion binding; GO:0043169 cation binding; GO:0046872 metal ion binding; GO:0051539 4 iron, 4 sulfur cluster binding; GO:0016168 chlorophyll binding; GO:0046906 tetrapyrrole binding; GO:0016491 oxidoreductase activ…	K02689	psaA; photosystem I P700 chlorophyll a apoprotein A1	osa01100 Metabolic pathways - Oryza sativa japonica (Japanese rice) (RefSeq); osa00195 Photosynthesis - Oryza sativa japonica (Japanese rice) (RefSeq);
MLOC_64679.1	W5BMD1	Ribulose bisphosphate carboxylase small chain OS=Triticum aestivum	OS=Triticum aestivum		0	0.578597	0.919818		0.0443165	1.96249	Y	chloroplast	GO:0008152 metabolic process; GO:0043094 cellular metabolic compound salvage; GO:0055114 oxidation-reduction process; GO:0044710 single-organism metabolic process; GO:0044699 single-organism process; GO:0015977 carbon fixation; GO:0009853 photorespiration; GO:0009987 cellular process; GO:0044237 cellular metabolic process; GO:0015979 photosynthesis; GO:0071704 organic substance metabolic process;	GO:0043226 organelle; GO:0043231 intracellular membrane-bounded organelle; GO:0043229 intracellular organelle; GO:0044464 cell part; GO:0005622 intracellular; GO:0005737 cytoplasm; GO:0044424 intracellular part; GO:0043227 membrane-bounded organelle; GO:0005623 cell; GO:0009536 plastid; GO:0044444 cytoplasmic part; GO:0009507 chloroplast;	GO:0003824 catalytic activity; GO:0016830 carbon-carbon lyase activity; GO:0016984 ribulose-bisphosphate carboxylase activity; GO:0016831 carboxy-lyase activity; GO:0016829 lyase activity; GO:0004497 monooxygenase activity; GO:0016491 oxidoreductase activity;	K01602	rbcS; ribulose-bisphosphate carboxylase small chain [EC:4.1.1.39]	osa01200 Carbon metabolism - Oryza sativa japonica (Japanese rice) (RefSeq); osa01100 Metabolic pathways - Oryza sativa japonica (Japanese rice) (RefSeq); osa00630 Glyoxylate and dicarboxylate metabolism - Oryza sativa japonica (Japanese rice) (RefSeq); osa00710 Carbon fixation in photosynthetic organisms - Oryza sativa japonica (Japanese rice) (RefSeq);	IPR024680; IPR000894;	Ribulose-1,5-bisphosphate carboxylase small subunit, N-terminal; Ribulose bisphosphate carboxylase small chain, domain;
MLOC_59521.2	W5C050	"Phosphoglycolate phosphatase 1A, chloroplastic OS=Arabidopsis thaliana GN=PGLP1A PE=1 SV=1"	OS=Triticum aestivum		0	0.303259	0.877028		0.0182843	1.67392	Y	chloroplast	GO:0008152 metabolic process; GO:0016311 dephosphorylation; GO:0044237 cellular metabolic process; GO:0006793 phosphorus metabolic process; GO:0009987 cellular process; GO:0006796 phosphate-containing compound metabolic process;		GO:0016787 hydrolase activity; GO:0003824 catalytic activity; GO:0042578 phosphoric ester hydrolase activity; GO:0016791 phosphatase activity; GO:0016788 hydrolase activity, acting on ester bonds;	K19269	PGP; phosphoglycolate phosphatase [EC:3.1.3.18 3.1.3.48]	osa01200 Carbon metabolism - Oryza sativa japonica (Japanese rice) (RefSeq); osa01100 Metabolic pathways - Oryza sativa japonica (Japanese rice) (RefSeq); osa00630 Glyoxylate and dicarboxylate metabolism - Oryza sativa japonica (Japanese rice) (RefSeq); osa01110 Biosynthesis of secondary metabolites - Oryza sativa japonica (Japanese rice) (RefSeq);	IPR023215; IPR023214;	Nitrophenylphosphatase-like domain; HAD-like domain;
MLOC_75066.1	W5DL22	Plastocyanin OS=Triticum aestivum	OS=Triticum aestivum		0	0.917229	0.988834		0.0206613	2.0637	Y	chloroplast	GO:0044699 single-organism process; GO:0008152 metabolic process; GO:0055114 oxidation-reduction process; GO:0044710 single-organism metabolic process;	GO:0043229 intracellular organelle; GO:0016020 membrane; GO:0009535 chloroplast thylakoid membrane; GO:0044434 chloroplast part; GO:0005737 cytoplasm; GO:0044446 intracellular organelle part; GO:0009534 chloroplast thylakoid; GO:0042651 thylakoid membrane; GO:0044435 plastid part; GO:0044424 intracellular part; GO:0005623 cell; GO:0044422 organelle part; GO:0009507 chloroplast; GO:0034357 photosy…	GO:0009055 electron carrier activity; GO:0046872 metal ion binding; GO:0043169 cation binding; GO:0005507 copper ion binding; GO:0046914 transition metal ion binding; GO:0005488 binding; GO:0043167 ion binding;	K02638	petE; plastocyanin	osa00195 Photosynthesis - Oryza sativa japonica (Japanese rice) (RefSeq);	IPR008972; IPR000923;	Cupredoxin; Blue (type 1) copper domain;
MLOC_43908.2	W5GMQ6	Monothiol glutaredoxin-S6 OS=Oryza sativa subsp. japonica GN=GRXS6 PE=2 SV=1	OS=Triticum aestivum		2	0.362486	0.754022		0.0465608	0.60966	Y	chloroplast	GO:0050794 regulation of cellular process; GO:0042592 homeostatic process; GO:0065008 regulation of biological quality; GO:0008152 metabolic process; GO:0050789 regulation of biological process; GO:0055114 oxidation-reduction process; GO:0044710 single-organism metabolic process; GO:0045454 cell redox homeostasis; GO:0044763 single-organism cellular process; GO:0019725 cellular homeostasis; GO:00…	GO:0005623 cell;	GO:0009055 electron carrier activity; GO:0015035 protein disulfide oxidoreductase activity; GO:0016667 oxidoreductase activity, acting on a sulfur group of donors; GO:0015036 disulfide oxidoreductase activity; GO:0003824 catalytic activity; GO:0016491 oxidoreductase activity;	K03676			IPR002109; IPR014025; IPR011899; IPR012336;	Glutaredoxin; Glutaredoxin subgroup; Glutaredoxin, eukaryotic/virial; Thioredoxin-like fold;
MLOC_22823.1	A0A1D5RWE5	Probable glutathione S-transferase GSTU6 OS=Oryza sativa subsp. japonica GN=GSTU6 PE=2 SV=2	OS=Triticum aestivum		0	0.0130114	2.39661	Y	0.747349	1.06859		cytoplasm			GO:0005515 protein binding; GO:0005488 binding;	K00799	GST; glutathione S-transferase [EC:2.5.1.18]	osa00480 Glutathione metabolism - Oryza sativa japonica (Japanese rice) (RefSeq);	IPR010987; IPR004045; IPR012336;	Glutathione S-transferase, C-terminal-like; Glutathione S-transferase, N-terminal; Thioredoxin-like fold;
MLOC_13871.1	A0A1D5UMD8	Aquaporin PIP2-5 OS=Zea mays GN=PIP2-5 PE=1 SV=1	OS=Triticum aestivum		0	0.00655737	0.630623	Y	0.0571814	0.747314		plasma membrane	GO:0006810 transport; GO:0051179 localization; GO:0051234 establishment of localization;	GO:0031224 intrinsic component of membrane; GO:0016020 membrane; GO:0016021 integral component of membrane; GO:0044425 membrane part;	GO:0005215 transporter activity;	K09872			IPR023271;	Aquaporin-like;
MLOC_13408.1	A0A1D5VAC7	3-hydroxyisobutyryl-CoA hydrolase-like protein 5 OS=Arabidopsis thaliana GN=At1g06550 PE=1 SV=2	OS=Triticum aestivum		0	0.0090047	1.53673	Y	0.0520244	1.3118		cytoplasm			GO:0016289 CoA hydrolase activity; GO:0016787 hydrolase activity; GO:0016790 thiolester hydrolase activity; GO:0003824 catalytic activity; GO:0003860 3-hydroxyisobutyryl-CoA hydrolase activity; GO:0016788 hydrolase activity, acting on ester bonds;	K05605	HIBCH; 3-hydroxyisobutyryl-CoA hydrolase [EC:3.1.2.4]	osa00640 Propanoate metabolism - Oryza sativa japonica (Japanese rice) (RefSeq); osa00280 Valine, leucine and isoleucine degradation - Oryza sativa japonica (Japanese rice) (RefSeq); osa01200 Carbon metabolism - Oryza sativa japonica (Japanese rice) (RefSeq); osa01100 Metabolic pathways - Oryza sativa japonica (Japanese rice) (RefSeq); osa00410 beta-Alanine metabolism - Oryza sativa japonica (Jap…	IPR029045;	ClpP/crotonase-like domain;
MLOC_23760.1	A0A1D5VCG7	Probable glutathione S-transferase GSTU6 OS=Oryza sativa subsp. japonica GN=GSTU6 PE=2 SV=2	OS=Triticum aestivum		0	0.0150265	4.60666	Y	0.968966	1.02865		chloroplast			GO:0005515 protein binding; GO:0005488 binding;	K00799	GST; glutathione S-transferase [EC:2.5.1.18]	osa00480 Glutathione metabolism - Oryza sativa japonica (Japanese rice) (RefSeq);	IPR010987; IPR004045; IPR012336;	Glutathione S-transferase, C-terminal-like; Glutathione S-transferase, N-terminal; Thioredoxin-like fold;
MLOC_6793.2	A0A1D5WKE9	Uridine 5'-monophosphate synthase OS=Oryza sativa subsp. japonica GN=UMPS1 PE=2 SV=1	OS=Triticum aestivum		0.5	0.0234842	1.74714	Y	0.397583	1.22865		cytoplasm	GO:0009116 nucleoside metabolic process; GO:0046132 pyrimidine ribonucleoside biosynthetic process; GO:0009130 pyrimidine nucleoside monophosphate biosynthetic process; GO:0009117 nucleotide metabolic process; GO:0044699 single-organism process; GO:0009163 nucleoside biosynthetic process; GO:0009058 biosynthetic process; GO:0009156 ribonucleoside monophosphate biosynthetic process; GO:0044237 cel…		GO:0016763 transferase activity, transferring pentosyl groups; GO:0004590 orotidine-5'-phosphate decarboxylase activity; GO:0003824 catalytic activity; GO:0016830 carbon-carbon lyase activity; GO:0016831 carboxy-lyase activity; GO:0016829 lyase activity; GO:0016757 transferase activity, transferring glycosyl groups; GO:0016740 transferase activity; GO:0004588 orotate phosphoribosyltransferase act…	K13421	UMPS; uridine monophosphate synthetase [EC:2.4.2.10 4.1.1.23]	osa01100 Metabolic pathways - Oryza sativa japonica (Japanese rice) (RefSeq); osa00240 Pyrimidine metabolism - Oryza sativa japonica (Japanese rice) (RefSeq);	IPR013785; IPR000836; IPR001754; IPR011060; IPR029057;	Aldolase-type TIM barrel; Phosphoribosyltransferase domain; Orotidine 5'-phosphate decarboxylase domain; Ribulose-phosphate binding barrel; Phosphoribosyltransferase-like;
MLOC_23954.1	A0A1D5WPA9	Basic 7S globulin OS=Glycine max GN=BG PE=1 SV=2	OS=Triticum aestivum		0.666667	0.0291625	0.579063	Y	0.0583045	0.558397		chloroplast	GO:0006508 proteolysis; GO:0008152 metabolic process; GO:0043170 macromolecule metabolic process; GO:0019538 protein metabolic process; GO:0044238 primary metabolic process; GO:0071704 organic substance metabolic process;		GO:0004175 endopeptidase activity; GO:0008233 peptidase activity; GO:0003824 catalytic activity; GO:0004190 aspartic-type endopeptidase activity; GO:0070011 peptidase activity, acting on L-amino acid peptides; GO:0016787 hydrolase activity; GO:0070001 aspartic-type peptidase activity;				IPR032799; IPR033121; IPR021109; IPR032861; IPR033868;	Xylanase inhibitor, C-terminal; Peptidase family A1 domain; Aspartic peptidase domain; Xylanase inhibitor, N-terminal; Xylanase inhibitor I-like;
MLOC_57721.1	A0A1D6D514	Probable glutathione S-transferase OS=Glycine max GN=HSP26-A PE=2 SV=1	OS=Triticum aestivum		0	0.00847326	2.1922	Y	0.854958	0.917077		chloroplast			GO:0005515 protein binding; GO:0005488 binding;	K00799	GST; glutathione S-transferase [EC:2.5.1.18]	osa00480 Glutathione metabolism - Oryza sativa japonica (Japanese rice) (RefSeq);	IPR004046; IPR010987; IPR012336; IPR004045;	Glutathione S-transferase, C-terminal; Glutathione S-transferase, C-terminal-like; Thioredoxin-like fold; Glutathione S-transferase, N-terminal;
MLOC_17677.1	A0A1D6D6R7	Glutathione S-transferase U20 OS=Arabidopsis thaliana GN=GSTU20 PE=1 SV=1	OS=Triticum aestivum		0	0.0335059	7.98373	Y	0.238984	1.97723		cytoplasm			GO:0005515 protein binding; GO:0005488 binding;				IPR004046; IPR010987; IPR004045; IPR012336;	Glutathione S-transferase, C-terminal; Glutathione S-transferase, C-terminal-like; Glutathione S-transferase, N-terminal; Thioredoxin-like fold;
MLOC_68042.1	A0A1D6RRH0	Fruit bromelain OS=Ananas comosus PE=1 SV=1	OS=Triticum aestivum		0.4	0.0269929	1.85197	Y	0.382544	0.596879		extracellular	GO:0006508 proteolysis; GO:0008152 metabolic process; GO:0043170 macromolecule metabolic process; GO:0019538 protein metabolic process; GO:0044238 primary metabolic process; GO:0071704 organic substance metabolic process;		GO:0070011 peptidase activity, acting on L-amino acid peptides; GO:0008234 cysteine-type peptidase activity; GO:0016787 hydrolase activity; GO:0008233 peptidase activity; GO:0003824 catalytic activity;				IPR013201; IPR000668;	Cathepsin propeptide inhibitor domain (I29); Peptidase C1A, papain C-terminal;
MLOC_11634.2	O82071	Putative In2.1 protein OS=Triticum aestivum GN=cla30	OS=Triticum aestivum		0	0.0152456	2.25016	Y	0.445465	1.40547		cytoplasm			GO:0005515 protein binding; GO:0005488 binding;	K00799	GST; glutathione S-transferase [EC:2.5.1.18]	osa00480 Glutathione metabolism - Oryza sativa japonica (Japanese rice) (RefSeq);	IPR010987; IPR012336; IPR004045;	Glutathione S-transferase, C-terminal-like; Thioredoxin-like fold; Glutathione S-transferase, N-terminal;
MLOC_1690.1	Q8RW01	Glutathione transferase OS=Triticum aestivum GN=gstu2	OS=Triticum aestivum		0	0.000275216	2.27109	Y	0.21234	1.4172		cytoplasm			GO:0004364 glutathione transferase activity; GO:0016765 transferase activity, transferring alkyl or aryl (other than methyl) groups; GO:0005515 protein binding; GO:0003824 catalytic activity; GO:0016740 transferase activity; GO:0005488 binding;	K00799	GST; glutathione S-transferase [EC:2.5.1.18]	osa00480 Glutathione metabolism - Oryza sativa japonica (Japanese rice) (RefSeq);	IPR010987; IPR012336; IPR004045;	Glutathione S-transferase, C-terminal-like; Thioredoxin-like fold; Glutathione S-transferase, N-terminal;
MLOC_55181.1	U5MY58	Monodehydroasorbate reductase OS=Triticum aestivum	OS=Triticum aestivum		0	0.0475132	1.71167	Y	0.450171	1.20583		cytoplasm	GO:0050794 regulation of cellular process; GO:0042592 homeostatic process; GO:0065008 regulation of biological quality; GO:0008152 metabolic process; GO:0050789 regulation of biological process; GO:0055114 oxidation-reduction process; GO:0044710 single-organism metabolic process; GO:0045454 cell redox homeostasis; GO:0044763 single-organism cellular process; GO:0019725 cellular homeostasis; GO:00…	GO:0005623 cell;	GO:0097159 organic cyclic compound binding; GO:1901363 heterocyclic compound binding; GO:1901265 nucleoside phosphate binding; GO:0050660 flavin adenine dinucleotide binding; GO:0003824 catalytic activity; GO:0005488 binding; GO:0043167 ion binding; GO:0043168 anion binding; GO:0000166 nucleotide binding; GO:0048037 cofactor binding; GO:0016491 oxidoreductase activity; GO:0036094 small molecule b…	K08232	E1.6.5.4; monodehydroascorbate reductase (NADH) [EC:1.6.5.4]	osa01100 Metabolic pathways - Oryza sativa japonica (Japanese rice) (RefSeq); osa00053 Ascorbate and aldarate metabolism - Oryza sativa japonica (Japanese rice) (RefSeq);	IPR016156; IPR004099; IPR023753;	FAD/NAD-linked reductase, dimerisation domain; Pyridine nucleotide-disulphide oxidoreductase, dimerisation domain; FAD/NAD(P)-binding domain;
MLOC_19488.1	W5A566	Thioredoxin OS=Triticum aestivum	OS=Triticum aestivum		2	0.000224559	1.6205	Y	0.0850626	1.46519		chloroplast	GO:0050794 regulation of cellular process; GO:0065008 regulation of biological quality; GO:0055114 oxidation-reduction process; GO:0045454 cell redox homeostasis; GO:0044281 small molecule metabolic process; GO:0044763 single-organism cellular process; GO:0019725 cellular homeostasis; GO:0018904 ether metabolic process; GO:0044699 single-organism process; GO:0071704 organic substance metabolic pr…	GO:0005623 cell;	GO:0015035 protein disulfide oxidoreductase activity; GO:0016667 oxidoreductase activity, acting on a sulfur group of donors; GO:0015036 disulfide oxidoreductase activity; GO:0003824 catalytic activity; GO:0016491 oxidoreductase activity;	K03671			IPR013766; IPR012336;	Thioredoxin domain; Thioredoxin-like fold;
MLOC_57231.2	W5ARS2	"Shikimate kinase 3, chloroplastic OS=Oryza sativa subsp. japonica GN=SK3 PE=1 SV=2"	OS=Triticum aestivum		0	0.0225073	1.88076	Y	0.0219032	1.47711		chloroplast				K00891	E2.7.1.71; shikimate kinase [EC:2.7.1.71]	osa01230 Biosynthesis of amino acids - Oryza sativa japonica (Japanese rice) (RefSeq); osa01100 Metabolic pathways - Oryza sativa japonica (Japanese rice) (RefSeq); osa01110 Biosynthesis of secondary metabolites - Oryza sativa japonica (Japanese rice) (RefSeq); osa00400 Phenylalanine, tyrosine and tryptophan biosynthesis - Oryza sativa japonica (Japanese rice) (RefSeq);	IPR027417;	P-loop containing nucleoside triphosphate hydrolase;

## Sheet: Network Information
	#node1	node2	node1_string_internal_id	node2_string_internal_id	node1_external_id	node2_external_id	neighborhood_on_chromosome	gene_fusion	phylogenetic_cooccurrence	homology	coexpression	experimentally_determined_interaction	database_annotated	automated_textmining	combined_score
	MLOC_64774.1	MLOC_63658.1	328828	328267	4513.MLOC_64774.1	4513.MLOC_63658.1	0	0	0	0	0.963	0.953	0.507	0.312	0.999
	MLOC_64103.1	MLOC_29951.1	328478	317409	4513.MLOC_64103.1	4513.MLOC_29951.1	0.355	0	0	0	0.963	0.954	0.507	0.265	0.999
	MLOC_67269.1	MLOC_64103.1	330006	328478	4513.MLOC_67269.1	4513.MLOC_64103.1	0.355	0	0	0	0.963	0.908	0.572	0.399	0.999
	MLOC_67269.1	MLOC_64774.1	330006	328828	4513.MLOC_67269.1	4513.MLOC_64774.1	0.355	0	0	0	0.963	0.908	0.572	0.399	0.999
	MLOC_63658.1	MLOC_29951.1	328267	317409	4513.MLOC_63658.1	4513.MLOC_29951.1	0	0	0	0	0.963	0.975	0.507	0.306	0.999
	MLOC_73576.1	MLOC_29951.1	332721	317409	4513.MLOC_73576.1	4513.MLOC_29951.1	0.355	0	0	0	0.963	0.904	0.507	0.256	0.999
	MLOC_64774.1	MLOC_29951.1	328828	317409	4513.MLOC_64774.1	4513.MLOC_29951.1	0.355	0	0	0	0.963	0.954	0.507	0.265	0.999
	MLOC_29951.1	MLOC_23200.2	317409	316335	4513.MLOC_29951.1	4513.MLOC_23200.2	0	0	0	0	0.963	0.952	0.507	0.433	0.999
	MLOC_67269.1	MLOC_29951.1	330006	317409	4513.MLOC_67269.1	4513.MLOC_29951.1	0.355	0	0	0	0.963	0.963	0.507	0.312	0.999
	MLOC_67269.1	MLOC_63658.1	330006	328267	4513.MLOC_67269.1	4513.MLOC_63658.1	0	0	0	0	0.963	0.96	0.507	0.318	0.999
	MLOC_64103.1	MLOC_63658.1	328478	328267	4513.MLOC_64103.1	4513.MLOC_63658.1	0	0	0	0	0.963	0.953	0.507	0.312	0.999
	MLOC_73576.1	MLOC_23200.2	332721	316335	4513.MLOC_73576.1	4513.MLOC_23200.2	0	0	0	0	0.963	0.904	0.507	0.059	0.998
	MLOC_73576.1	MLOC_63658.1	332721	328267	4513.MLOC_73576.1	4513.MLOC_63658.1	0	0	0	0	0.963	0.882	0.507	0.306	0.998
	MLOC_68859.1	MLOC_11884.1	330694	312480	4513.MLOC_68859.1	4513.MLOC_11884.1	0.355	0	0	0	0.963	0.86	0.294	0.465	0.998
	MLOC_73576.1	MLOC_64103.1	332721	328478	4513.MLOC_73576.1	4513.MLOC_64103.1	0.355	0	0	0	0.963	0.836	0.507	0.256	0.998
	MLOC_73576.1	MLOC_64774.1	332721	328828	4513.MLOC_73576.1	4513.MLOC_64774.1	0.355	0	0	0	0.963	0.836	0.507	0.256	0.998
	MLOC_73576.1	MLOC_36568.1	332721	318741	4513.MLOC_73576.1	4513.MLOC_36568.1	0	0	0	0	0.963	0.893	0.507	0.397	0.998
	MLOC_36568.1	MLOC_23200.2	318741	316335	4513.MLOC_36568.1	4513.MLOC_23200.2	0	0	0	0	0.963	0.904	0.507	0.434	0.998
	MLOC_36568.1	MLOC_29951.1	318741	317409	4513.MLOC_36568.1	4513.MLOC_29951.1	0	0	0	0	0.963	0.904	0.507	0.256	0.998
	MLOC_73576.1	MLOC_59320.1	332721	326201	4513.MLOC_73576.1	4513.MLOC_59320.1	0.355	0	0	0	0.963	0.787	0.507	0.446	0.998
	MLOC_73576.1	MLOC_67269.1	332721	330006	4513.MLOC_73576.1	4513.MLOC_67269.1	0.355	0	0	0	0.963	0.877	0.507	0.256	0.998
	MLOC_64774.1	MLOC_36568.1	328828	318741	4513.MLOC_64774.1	4513.MLOC_36568.1	0	0	0	0	0.963	0.836	0.507	0.256	0.997
	MLOC_67269.1	MLOC_36568.1	330006	318741	4513.MLOC_67269.1	4513.MLOC_36568.1	0	0	0	0	0.963	0.882	0.507	0.127	0.997
	MLOC_76055.1	MLOC_44511.1	333712	321035	4513.MLOC_76055.1	4513.MLOC_44511.1	0.355	0	0.276	0	0.758	0.763	0.865	0.486	0.997
	MLOC_73576.1	MLOC_68859.1	332721	330694	4513.MLOC_73576.1	4513.MLOC_68859.1	0.355	0	0	0	0.963	0.828	0.294	0.256	0.997
	MLOC_64103.1	MLOC_36568.1	328478	318741	4513.MLOC_64103.1	4513.MLOC_36568.1	0	0	0	0	0.963	0.836	0.507	0.256	0.997
	MLOC_73576.1	MLOC_11884.1	332721	312480	4513.MLOC_73576.1	4513.MLOC_11884.1	0.355	0	0	0	0.963	0.86	0.294	0.256	0.997
	MLOC_59320.1	MLOC_11884.1	326201	312480	4513.MLOC_59320.1	4513.MLOC_11884.1	0.355	0	0	0	0.963	0.817	0.294	0.256	0.997
	MLOC_68859.1	MLOC_64103.1	330694	328478	4513.MLOC_68859.1	4513.MLOC_64103.1	0.355	0	0	0	0.963	0.762	0.294	0.256	0.996
	MLOC_68859.1	MLOC_64774.1	330694	328828	4513.MLOC_68859.1	4513.MLOC_64774.1	0.355	0	0	0	0.963	0.762	0.294	0.256	0.996
	MLOC_59320.1	MLOC_36568.1	326201	318741	4513.MLOC_59320.1	4513.MLOC_36568.1	0	0	0	0	0.963	0.729	0.507	0.415	0.996
	MLOC_68859.1	MLOC_59320.1	330694	326201	4513.MLOC_68859.1	4513.MLOC_59320.1	0.355	0	0	0	0.963	0.787	0.294	0.256	0.996
	MLOC_68859.1	MLOC_36568.1	330694	318741	4513.MLOC_68859.1	4513.MLOC_36568.1	0	0	0	0	0.963	0.843	0.294	0.256	0.996
	MLOC_64103.1	MLOC_59320.1	328478	326201	4513.MLOC_64103.1	4513.MLOC_59320.1	0.355	0	0	0	0.963	0.435	0.507	0.406	0.995
	MLOC_64774.1	MLOC_59320.1	328828	326201	4513.MLOC_64774.1	4513.MLOC_59320.1	0.355	0	0	0	0.963	0.435	0.507	0.406	0.995
	MLOC_29951.1	MLOC_11884.1	317409	312480	4513.MLOC_29951.1	4513.MLOC_11884.1	0.355	0	0	0	0.963	0.674	0.294	0.256	0.995
	MLOC_67269.1	MLOC_11884.1	330006	312480	4513.MLOC_67269.1	4513.MLOC_11884.1	0.355	0	0	0	0.963	0.713	0.294	0.256	0.995
	MLOC_59320.1	MLOC_29951.1	326201	317409	4513.MLOC_59320.1	4513.MLOC_29951.1	0.355	0	0	0	0.963	0.545	0.507	0.306	0.995
	MLOC_64679.1	rbcL	328782	327260	4513.MLOC_64679.1	4513.MLOC_61558.1	0.355	0	0.527	0	0	0.959	0.507	0.396	0.995
	MLOC_67269.1	MLOC_59320.1	330006	326201	4513.MLOC_67269.1	4513.MLOC_59320.1	0.355	0	0	0	0.963	0.466	0.507	0.256	0.994
	MLOC_67269.1	MLOC_27966.1	330006	317105	4513.MLOC_67269.1	4513.MLOC_27966.1	0	0	0	0	0.963	0.562	0.572	0.282	0.994
	MLOC_63658.1	MLOC_36568.1	328267	318741	4513.MLOC_63658.1	4513.MLOC_36568.1	0	0	0	0	0.963	0.609	0.507	0.306	0.994
	MLOC_36568.1	MLOC_11884.1	318741	312480	4513.MLOC_36568.1	4513.MLOC_11884.1	0	0	0	0	0.963	0.806	0.294	0.113	0.994
	MLOC_68859.1	MLOC_63658.1	330694	328267	4513.MLOC_68859.1	4513.MLOC_63658.1	0	0	0	0	0.963	0.692	0.294	0.256	0.993
	MLOC_67269.1	MLOC_23200.2	330006	316335	4513.MLOC_67269.1	4513.MLOC_23200.2	0	0	0	0	0.963	0.609	0.572	0.113	0.993
	MLOC_64103.1	MLOC_23200.2	328478	316335	4513.MLOC_64103.1	4513.MLOC_23200.2	0	0	0	0	0.963	0.583	0.596	0.052	0.993
	MLOC_63658.1	MLOC_23200.2	328267	316335	4513.MLOC_63658.1	4513.MLOC_23200.2	0	0	0	0	0.963	0.653	0.507	0.113	0.993
	MLOC_67269.1	MLOC_59273.2	330006	326173	4513.MLOC_67269.1	4513.MLOC_59273.2	0	0	0	0	0.963	0.562	0.507	0.282	0.993
	MLOC_64774.1	MLOC_23200.2	328828	316335	4513.MLOC_64774.1	4513.MLOC_23200.2	0	0	0	0	0.963	0.583	0.596	0.052	0.993
	MLOC_59273.2	MLOC_29951.1	326173	317409	4513.MLOC_59273.2	4513.MLOC_29951.1	0	0	0	0	0.963	0.609	0.507	0.072	0.992
	MLOC_64103.1	MLOC_27966.1	328478	317105	4513.MLOC_64103.1	4513.MLOC_27966.1	0	0	0	0	0.963	0.532	0.596	0.072	0.992
	MLOC_63658.1	MLOC_59320.1	328267	326201	4513.MLOC_63658.1	4513.MLOC_59320.1	0	0	0	0	0.963	0.545	0.507	0.256	0.992
	MLOC_59320.1	MLOC_23200.2	326201	316335	4513.MLOC_59320.1	4513.MLOC_23200.2	0	0	0	0	0.963	0.623	0.507	0.052	0.992
	MLOC_64774.1	MLOC_27966.1	328828	317105	4513.MLOC_64774.1	4513.MLOC_27966.1	0	0	0	0	0.963	0.532	0.596	0.072	0.992
	MLOC_29951.1	MLOC_27966.1	317409	317105	4513.MLOC_29951.1	4513.MLOC_27966.1	0	0	0	0	0.963	0.609	0.507	0.072	0.992
	MLOC_64774.1	MLOC_59273.2	328828	326173	4513.MLOC_64774.1	4513.MLOC_59273.2	0	0	0	0	0.963	0.532	0.507	0.072	0.991
	MLOC_64103.1	MLOC_59273.2	328478	326173	4513.MLOC_64103.1	4513.MLOC_59273.2	0	0	0	0	0.963	0.532	0.507	0.072	0.991
	MLOC_59320.1	MLOC_59273.2	326201	326173	4513.MLOC_59320.1	4513.MLOC_59273.2	0	0	0	0	0.963	0.466	0.507	0.1	0.99
	MLOC_27966.1	MLOC_23200.2	317105	316335	4513.MLOC_27966.1	4513.MLOC_23200.2	0	0	0	0	0.963	0	0.596	0.441	0.99
	MLOC_59320.1	MLOC_27966.1	326201	317105	4513.MLOC_59320.1	4513.MLOC_27966.1	0	0	0	0	0.963	0.466	0.507	0.1	0.99
	MLOC_68859.1	MLOC_29951.1	330694	317409	4513.MLOC_68859.1	4513.MLOC_29951.1	0.355	0	0	0	0.963	0.294	0.294	0.256	0.989
	MLOC_61131.1	MLOC_23200.2	327059	316335	4513.MLOC_61131.1	4513.MLOC_23200.2	0	0	0	0	0.963	0.598	0.294	0.113	0.989
	MLOC_59273.2	MLOC_23200.2	326173	316335	4513.MLOC_59273.2	4513.MLOC_23200.2	0	0	0	0	0.963	0	0.507	0.441	0.988
	MLOC_66074.2	psaB	329469	320096	4513.MLOC_66074.2	4513.MLOC_40094.1	0	0	0.495	0	0	0.908	0.562	0.485	0.988
	MLOC_64774.1	MLOC_11884.1	328828	312480	4513.MLOC_64774.1	4513.MLOC_11884.1	0.355	0	0	0	0.858	0.787	0.294	0.256	0.987
	MLOC_64103.1	MLOC_11884.1	328478	312480	4513.MLOC_64103.1	4513.MLOC_11884.1	0.355	0	0	0	0.858	0.787	0.294	0.256	0.987
	MLOC_23200.2	MLOC_11884.1	316335	312480	4513.MLOC_23200.2	4513.MLOC_11884.1	0	0	0	0	0.963	0.507	0.294	0.111	0.987
	MLOC_68859.1	MLOC_67269.1	330694	330006	4513.MLOC_68859.1	4513.MLOC_67269.1	0.355	0	0	0	0.963	0.147	0.294	0.256	0.987
	MLOC_63658.1	MLOC_61131.1	328267	327059	4513.MLOC_63658.1	4513.MLOC_61131.1	0	0	0	0	0.963	0.412	0.294	0.256	0.987
	MLOC_68859.1	MLOC_61131.1	330694	327059	4513.MLOC_68859.1	4513.MLOC_61131.1	0	0	0	0	0.963	0.57	0.294	0.047	0.987
	MLOC_59273.2	MLOC_36568.1	326173	318741	4513.MLOC_59273.2	4513.MLOC_36568.1	0	0	0	0	0.963	0	0.507	0.309	0.986
	MLOC_36568.1	MLOC_27966.1	318741	317105	4513.MLOC_36568.1	4513.MLOC_27966.1	0	0	0	0	0.963	0	0.507	0.309	0.986
	MLOC_64774.1	MLOC_61131.1	328828	327059	4513.MLOC_64774.1	4513.MLOC_61131.1	0.042	0	0	0	0.963	0.531	0.294	0	0.986
	MLOC_64103.1	MLOC_61131.1	328478	327059	4513.MLOC_64103.1	4513.MLOC_61131.1	0.042	0	0	0	0.963	0.531	0.294	0	0.986
	MLOC_73576.1	MLOC_27966.1	332721	317105	4513.MLOC_73576.1	4513.MLOC_27966.1	0	0	0	0	0.963	0	0.507	0.261	0.985
	MLOC_73576.1	MLOC_59273.2	332721	326173	4513.MLOC_73576.1	4513.MLOC_59273.2	0	0	0	0	0.963	0	0.507	0.261	0.985
	MLOC_68859.1	MLOC_59273.2	330694	326173	4513.MLOC_68859.1	4513.MLOC_59273.2	0	0	0	0	0.963	0.437	0.294	0.105	0.985
	MLOC_68859.1	MLOC_27966.1	330694	317105	4513.MLOC_68859.1	4513.MLOC_27966.1	0	0	0	0	0.963	0.437	0.294	0.105	0.985
	MLOC_61131.1	MLOC_29951.1	327059	317409	4513.MLOC_61131.1	4513.MLOC_29951.1	0	0	0	0	0.963	0.376	0.294	0	0.982
	MLOC_63658.1	MLOC_59273.2	328267	326173	4513.MLOC_63658.1	4513.MLOC_59273.2	0	0	0	0	0.963	0	0.507	0.075	0.981
	MLOC_63658.1	MLOC_27966.1	328267	317105	4513.MLOC_63658.1	4513.MLOC_27966.1	0	0	0	0	0.963	0	0.507	0.075	0.981
	MLOC_73576.1	MLOC_61131.1	332721	327059	4513.MLOC_73576.1	4513.MLOC_61131.1	0	0	0	0	0.963	0.27	0.294	0	0.979
	MLOC_57210.1	MLOC_11884.1	325153	312480	4513.MLOC_57210.1	4513.MLOC_11884.1	0	0	0	0	0.36	0.885	0.507	0.497	0.979
	MLOC_61131.1	MLOC_36568.1	327059	318741	4513.MLOC_61131.1	4513.MLOC_36568.1	0	0	0	0	0.963	0	0.294	0.256	0.978
	MLOC_68859.1	MLOC_23200.2	330694	316335	4513.MLOC_68859.1	4513.MLOC_23200.2	0	0	0	0	0.963	0.187	0.294	0.114	0.978
	MLOC_19488.1	MLOC_13604.1	315380	313241	4513.MLOC_19488.1	4513.MLOC_13604.1	0.062	0	0	0	0.125	0.935	0.292	0.499	0.977
	MLOC_63658.1	MLOC_60369.1	328267	326686	4513.MLOC_63658.1	4513.MLOC_60369.1	0	0	0	0	0.814	0.497	0.596	0.441	0.976
	MLOC_67425.1	MLOC_63658.1	330077	328267	4513.MLOC_67425.1	4513.MLOC_63658.1	0	0	0	0	0.814	0.497	0.596	0.441	0.976
	MLOC_61131.1	MLOC_59320.1	327059	326201	4513.MLOC_61131.1	4513.MLOC_59320.1	0	0	0	0	0.963	0	0.294	0.113	0.974
	MLOC_44080.1	MLOC_13604.1	320842	313241	4513.MLOC_44080.1	4513.MLOC_13604.1	0.535	0	0	0	0.081	0	0.896	0.499	0.974
	MLOC_55181.1	MLOC_13604.1	324150	313241	4513.MLOC_55181.1	4513.MLOC_13604.1	0.535	0	0	0	0.081	0	0.896	0.498	0.974
	MLOC_61131.1	MLOC_59273.2	327059	326173	4513.MLOC_61131.1	4513.MLOC_59273.2	0	0	0	0	0.963	0	0.294	0.072	0.973
	MLOC_61131.1	MLOC_27966.1	327059	317105	4513.MLOC_61131.1	4513.MLOC_27966.1	0	0	0	0	0.963	0	0.294	0.072	0.973
	MLOC_67269.1	MLOC_61131.1	330006	327059	4513.MLOC_67269.1	4513.MLOC_61131.1	0	0	0	0	0.963	0	0.294	0	0.972
	MLOC_59320.1	MLOC_13604.1	326201	313241	4513.MLOC_59320.1	4513.MLOC_13604.1	0	0	0	0	0	0.959	0	0.306	0.97
	MLOC_13871.1	MLOC_13604.1	313364	313241	4513.MLOC_13871.1	4513.MLOC_13604.1	0	0	0	0	0.149	0.933	0	0.468	0.967
	MLOC_22808.1	MLOC_13604.1	316265	313241	4513.MLOC_22808.1	4513.MLOC_13604.1	0	0	0	0	0.149	0.933	0	0.468	0.967
	MLOC_66074.2	MLOC_49483.1	329469	321996	4513.MLOC_66074.2	4513.MLOC_49483.1	0	0	0	0	0.374	0.893	0	0.467	0.961
	MLOC_67425.1	MLOC_36568.1	330077	318741	4513.MLOC_67425.1	4513.MLOC_36568.1	0	0	0	0	0.823	0.426	0.507	0.306	0.96
	MLOC_60369.1	MLOC_36568.1	326686	318741	4513.MLOC_60369.1	4513.MLOC_36568.1	0	0	0	0	0.823	0.426	0.507	0.306	0.96
	MLOC_67425.1	MLOC_23200.2	330077	316335	4513.MLOC_67425.1	4513.MLOC_23200.2	0	0	0	0	0.786	0.497	0.507	0.306	0.958
	MLOC_60369.1	MLOC_23200.2	326686	316335	4513.MLOC_60369.1	4513.MLOC_23200.2	0	0	0	0	0.786	0.497	0.507	0.306	0.958
	MLOC_73576.1	MLOC_57210.1	332721	325153	4513.MLOC_73576.1	4513.MLOC_57210.1	0	0	0	0	0.493	0.86	0.294	0.256	0.957
	MLOC_67213.1	MLOC_13604.1	329972	313241	4513.MLOC_67213.1	4513.MLOC_13604.1	0.051	0	0	0	0.118	0	0.896	0.499	0.95
	MLOC_68859.1	MLOC_57210.1	330694	325153	4513.MLOC_68859.1	4513.MLOC_57210.1	0	0	0	0	0.243	0.86	0.18	0.464	0.947
	MLOC_75088.5	MLOC_13604.1	333362	313241	4513.MLOC_75088.5	4513.MLOC_13604.1	0.073	0	0	0	0	0	0.896	0.498	0.947
	MLOC_54711.3	MLOC_13604.1	323910	313241	4513.MLOC_54711.3	4513.MLOC_13604.1	0.073	0	0	0	0	0	0.896	0.498	0.947
	MLOC_13604.1	MLOC_12946.1	313241	312963	4513.MLOC_13604.1	4513.MLOC_12946.1	0.06	0	0	0	0.061	0	0.896	0.499	0.947
	MLOC_67269.1	MLOC_60369.1	330006	326686	4513.MLOC_67269.1	4513.MLOC_60369.1	0	0	0	0	0.822	0.426	0.507	0.07	0.946
	MLOC_67425.1	MLOC_67269.1	330077	330006	4513.MLOC_67425.1	4513.MLOC_67269.1	0	0	0	0	0.822	0.426	0.507	0.07	0.946
	MLOC_61131.1	MLOC_11884.1	327059	312480	4513.MLOC_61131.1	4513.MLOC_11884.1	0	0	0	0	0.823	0.596	0.294	0	0.945
	MLOC_69781.2	MLOC_21933.2	331111	316068	4513.MLOC_69781.2	4513.MLOC_21933.2	0	0	0	0	0.138	0	0.865	0.498	0.936
	MLOC_64972.1	MLOC_21933.2	328937	316068	4513.MLOC_64972.1	4513.MLOC_21933.2	0	0	0	0	0.138	0	0.865	0.498	0.936
	MLOC_76747.1	MLOC_6533.1	333916	329110	4513.MLOC_76747.1	4513.MLOC_6533.1	0	0	0	0	0.357	0.743	0.246	0.485	0.927
	MLOC_6793.2	MLOC_13604.1	330282	313241	4513.MLOC_6793.2	4513.MLOC_13604.1	0.181	0	0	0	0	0	0.835	0.5	0.926
	MLOC_64774.1	MLOC_60369.1	328828	326686	4513.MLOC_64774.1	4513.MLOC_60369.1	0	0	0	0	0.768	0.391	0.507	0.052	0.925
	MLOC_67425.1	MLOC_64103.1	330077	328478	4513.MLOC_67425.1	4513.MLOC_64103.1	0	0	0	0	0.768	0.391	0.507	0.052	0.925
	MLOC_67425.1	MLOC_64774.1	330077	328828	4513.MLOC_67425.1	4513.MLOC_64774.1	0	0	0	0	0.768	0.391	0.507	0.052	0.925
	MLOC_64103.1	MLOC_60369.1	328478	326686	4513.MLOC_64103.1	4513.MLOC_60369.1	0	0	0	0	0.768	0.391	0.507	0.052	0.925
	MLOC_64782.2	MLOC_36794.1	328832	318863	4513.MLOC_64782.2	4513.MLOC_36794.1	0	0	0	0	0	0	0.865	0.423	0.918
	rbcL	MLOC_58999.1	327260	326056	4513.MLOC_61558.1	4513.MLOC_58999.1	0.199	0	0	0	0	0	0.865	0.306	0.918
	MLOC_6793.2	MLOC_58999.1	330282	326056	4513.MLOC_6793.2	4513.MLOC_58999.1	0	0	0	0	0.093	0	0.835	0.495	0.917
	MLOC_73233.1	MLOC_52149.1	332584	322785	4513.MLOC_73233.1	4513.MLOC_52149.1	0.046	0	0	0	0.097	0.059	0.865	0.338	0.914
	MLOC_65694.1	MLOC_19488.1	329293	315380	4513.MLOC_65694.1	4513.MLOC_19488.1	0.355	0	0	0	0.099	0.697	0.294	0.415	0.914
	MLOC_57210.1	MLOC_13604.1	325153	313241	4513.MLOC_57210.1	4513.MLOC_13604.1	0.124	0	0	0	0.081	0	0.894	0.072	0.91
	MLOC_68859.1	MLOC_60369.1	330694	326686	4513.MLOC_68859.1	4513.MLOC_60369.1	0	0	0	0	0.822	0.305	0.294	0.076	0.908
	MLOC_68859.1	MLOC_67425.1	330694	330077	4513.MLOC_68859.1	4513.MLOC_67425.1	0	0	0	0	0.822	0.305	0.294	0.076	0.908
	MLOC_59320.1	MLOC_57210.1	326201	325153	4513.MLOC_59320.1	4513.MLOC_57210.1	0.047	0	0	0	0.237	0.817	0.18	0.256	0.904
	MLOC_56803.2	MLOC_36794.1	324963	318863	4513.MLOC_56803.2	4513.MLOC_36794.1	0	0	0	0	0	0	0.865	0.306	0.902
	MLOC_76546.1	MLOC_65694.1	333857	329293	4513.MLOC_76546.1	4513.MLOC_65694.1	0.062	0	0	0	0.359	0.735	0.128	0.398	0.901
	MLOC_70817.1	MLOC_13604.1	331585	313241	4513.MLOC_70817.1	4513.MLOC_13604.1	0	0	0	0	0.075	0	0.894	0.067	0.9
	MLOC_43908.2	MLOC_13604.1	320779	313241	4513.MLOC_43908.2	4513.MLOC_13604.1	0.066	0	0	0	0	0	0.894	0.072	0.9
	MLOC_60369.1	MLOC_59320.1	326686	326201	4513.MLOC_60369.1	4513.MLOC_59320.1	0	0	0	0	0.582	0.331	0.507	0.283	0.887
	MLOC_67425.1	MLOC_59320.1	330077	326201	4513.MLOC_67425.1	4513.MLOC_59320.1	0	0	0	0	0.582	0.331	0.507	0.283	0.887
	MLOC_76055.1	rbcL	333712	327260	4513.MLOC_76055.1	4513.MLOC_61558.1	0.067	0	0	0	0	0	0.865	0.132	0.881
	MLOC_67425.1	MLOC_11884.1	330077	312480	4513.MLOC_67425.1	4513.MLOC_11884.1	0	0	0	0	0.771	0.261	0.294	0.114	0.879
	MLOC_60369.1	MLOC_11884.1	326686	312480	4513.MLOC_60369.1	4513.MLOC_11884.1	0	0	0	0	0.771	0.261	0.294	0.114	0.879
	MLOC_27966.1	MLOC_11884.1	317105	312480	4513.MLOC_27966.1	4513.MLOC_11884.1	0	0	0	0	0.823	0	0.294	0.096	0.877
	MLOC_59273.2	MLOC_11884.1	326173	312480	4513.MLOC_59273.2	4513.MLOC_11884.1	0	0	0	0	0.823	0	0.294	0.096	0.877
	MLOC_60369.1	MLOC_29951.1	326686	317409	4513.MLOC_60369.1	4513.MLOC_29951.1	0	0	0	0	0.363	0.497	0.507	0.306	0.875
	MLOC_67425.1	MLOC_29951.1	330077	317409	4513.MLOC_67425.1	4513.MLOC_29951.1	0	0	0	0	0.363	0.497	0.507	0.306	0.875
	MLOC_67725.1	MLOC_64782.2	330192	328832	4513.MLOC_67725.1	4513.MLOC_64782.2	0.045	0	0	0	0	0	0.865	0.114	0.875
	MLOC_67725.1	MLOC_56803.2	330192	324963	4513.MLOC_67725.1	4513.MLOC_56803.2	0.045	0	0	0	0	0	0.865	0.114	0.875
	MLOC_73576.1	MLOC_60369.1	332721	326686	4513.MLOC_73576.1	4513.MLOC_60369.1	0	0	0	0	0.587	0.426	0.507	0.042	0.873
	MLOC_73576.1	MLOC_67425.1	332721	330077	4513.MLOC_73576.1	4513.MLOC_67425.1	0	0	0	0	0.587	0.426	0.507	0.042	0.873
	MLOC_67705.1	MLOC_64782.2	330187	328832	4513.MLOC_67705.1	4513.MLOC_64782.2	0	0	0	0	0	0	0.865	0.097	0.872
	MLOC_56803.2	MLOC_3522.4	324963	318468	4513.MLOC_56803.2	4513.MLOC_3522.4	0	0	0	0	0	0	0.865	0.097	0.872
	MLOC_64782.2	MLOC_3522.4	328832	318468	4513.MLOC_64782.2	4513.MLOC_3522.4	0	0	0	0	0	0	0.865	0.097	0.872
	MLOC_67705.1	MLOC_56803.2	330187	324963	4513.MLOC_67705.1	4513.MLOC_56803.2	0	0	0	0	0	0	0.865	0.097	0.872
	MLOC_69781.2	MLOC_54031.1	331111	323601	4513.MLOC_69781.2	4513.MLOC_54031.1	0	0	0	0.891	0	0	0.865	0.492	0.871
	MLOC_67425.1	MLOC_59273.2	330077	326173	4513.MLOC_67425.1	4513.MLOC_59273.2	0	0	0	0	0.663	0	0.507	0.288	0.871
	MLOC_60369.1	MLOC_59273.2	326686	326173	4513.MLOC_60369.1	4513.MLOC_59273.2	0	0	0	0	0.663	0	0.507	0.288	0.871
	MLOC_64774.1	MLOC_57210.1	328828	325153	4513.MLOC_64774.1	4513.MLOC_57210.1	0.355	0	0	0	0.645	0.097	0.294	0.256	0.871
	MLOC_67425.1	MLOC_27966.1	330077	317105	4513.MLOC_67425.1	4513.MLOC_27966.1	0	0	0	0	0.663	0	0.507	0.288	0.871
	MLOC_64103.1	MLOC_57210.1	328478	325153	4513.MLOC_64103.1	4513.MLOC_57210.1	0.355	0	0	0	0.645	0.097	0.294	0.256	0.871
	MLOC_70664.2	MLOC_64972.1	331512	328937	4513.MLOC_70664.2	4513.MLOC_64972.1	0	0	0	0.896	0	0	0.865	0.492	0.871
	MLOC_60369.1	MLOC_27966.1	326686	317105	4513.MLOC_60369.1	4513.MLOC_27966.1	0	0	0	0	0.663	0	0.507	0.288	0.871
	MLOC_70664.2	MLOC_69781.2	331512	331111	4513.MLOC_70664.2	4513.MLOC_69781.2	0	0	0	0.894	0	0	0.865	0.492	0.871
	MLOC_64972.1	MLOC_54031.1	328937	323601	4513.MLOC_64972.1	4513.MLOC_54031.1	0	0	0	0.899	0	0	0.865	0.492	0.871
	rbcL	MLOC_59521.2	327260	326299	4513.MLOC_61558.1	4513.MLOC_59521.2	0.045	0	0	0	0	0	0.865	0	0.865
	MLOC_6135.1	MLOC_13604.1	327154	313241	4513.MLOC_6135.1	4513.MLOC_13604.1	0	0	0	0	0	0.643	0.294	0.499	0.862
	MLOC_59370.1	MLOC_13604.1	326225	313241	4513.MLOC_59370.1	4513.MLOC_13604.1	0	0	0	0	0.24	0.631	0.14	0.498	0.862
	MLOC_63658.1	MLOC_62056.2	328267	327508	4513.MLOC_63658.1	4513.MLOC_62056.2	0	0	0	0	0.171	0.548	0.637	0.066	0.855
	MLOC_63658.1	MLOC_11884.1	328267	312480	4513.MLOC_63658.1	4513.MLOC_11884.1	0	0	0	0	0.728	0.261	0.294	0.072	0.85
	MLOC_67705.1	MLOC_56998.3	330187	325045	4513.MLOC_67705.1	4513.MLOC_56998.3	0	0	0	0	0	0	0.832	0.097	0.841
	MLOC_57210.1	MLOC_32958.1	325153	317904	4513.MLOC_57210.1	4513.MLOC_32958.1	0	0	0	0	0.239	0.68	0.294	0	0.813
	MLOC_58999.1	MLOC_44511.1	326056	321035	4513.MLOC_58999.1	4513.MLOC_44511.1	0.064	0	0	0	0.517	0.201	0	0.486	0.789
	MLOC_56998.3	MLOC_36794.1	325045	318863	4513.MLOC_56998.3	4513.MLOC_36794.1	0	0	0	0	0	0	0.77	0.093	0.782
	MLOC_75066.1	MLOC_66074.2	333352	329469	4513.MLOC_75066.1	4513.MLOC_66074.2	0	0	0	0	0.586	0	0	0.489	0.779
	MLOC_70817.1	MLOC_58999.1	331585	326056	4513.MLOC_70817.1	4513.MLOC_58999.1	0	0	0	0	0.631	0	0	0.426	0.779
	MLOC_56998.3	MLOC_3522.4	325045	318468	4513.MLOC_56998.3	4513.MLOC_3522.4	0	0	0	0	0	0	0.756	0.097	0.77
	MLOC_61131.1	MLOC_60369.1	327059	326686	4513.MLOC_61131.1	4513.MLOC_60369.1	0	0	0	0	0.683	0	0.294	0	0.766
	MLOC_67425.1	MLOC_61131.1	330077	327059	4513.MLOC_67425.1	4513.MLOC_61131.1	0	0	0	0	0.683	0	0.294	0	0.766
	MLOC_6793.2	MLOC_13408.1	330282	313166	4513.MLOC_6793.2	4513.MLOC_13408.1	0.046	0	0	0	0	0.666	0	0.306	0.759
	MLOC_59863.1	MLOC_13604.1	326458	313241	4513.MLOC_59863.1	4513.MLOC_13604.1	0.535	0	0	0	0	0	0	0.483	0.749
	MLOC_59924.2	MLOC_58999.1	326489	326056	4513.MLOC_59924.2	4513.MLOC_58999.1	0	0	0	0	0.52	0	0	0.497	0.748
	MLOC_67725.1	MLOC_56998.3	330192	325045	4513.MLOC_67725.1	4513.MLOC_56998.3	0.045	0	0	0	0	0	0.727	0.114	0.748
	MLOC_49483.1	psaB	321996	320096	4513.MLOC_49483.1	4513.MLOC_40094.1	0	0	0	0	0	0.564	0	0.441	0.745
	MLOC_50979.1	MLOC_32229.1	322282	317783	4513.MLOC_50979.1	4513.MLOC_32229.1	0.355	0	0	0	0.365	0.082	0	0.402	0.745
	MLOC_66074.2	MLOC_65066.2	329469	328978	4513.MLOC_66074.2	4513.MLOC_65066.2	0	0	0	0	0.581	0	0	0.401	0.738
	MLOC_68042.1	MLOC_23954.1	330340	316450	4513.MLOC_68042.1	4513.MLOC_23954.1	0	0	0	0	0.062	0.105	0.507	0.427	0.731
	MLOC_23006.1	MLOC_11317.1	316296	312234	4513.MLOC_23006.1	4513.MLOC_11317.1	0	0	0	0	0.062	0.105	0.507	0.427	0.731
	MLOC_68042.1	MLOC_26558.1	330340	316873	4513.MLOC_68042.1	4513.MLOC_26558.1	0	0	0	0	0.062	0.105	0.507	0.427	0.731
	MLOC_23954.1	MLOC_23006.1	316450	316296	4513.MLOC_23954.1	4513.MLOC_23006.1	0	0	0	0	0.062	0.105	0.507	0.427	0.731
	MLOC_68042.1	MLOC_11317.1	330340	312234	4513.MLOC_68042.1	4513.MLOC_11317.1	0	0	0	0	0.062	0.105	0.507	0.427	0.731
	MLOC_26558.1	MLOC_23006.1	316873	316296	4513.MLOC_26558.1	4513.MLOC_23006.1	0	0	0	0	0.062	0.105	0.507	0.427	0.731
	MLOC_74384.1	MLOC_23006.1	333061	316296	4513.MLOC_74384.1	4513.MLOC_23006.1	0	0	0	0	0.062	0.105	0.507	0.427	0.731
	MLOC_74384.1	MLOC_68042.1	333061	330340	4513.MLOC_74384.1	4513.MLOC_68042.1	0	0	0	0	0.062	0.105	0.507	0.427	0.731
	MLOC_77985.2	MLOC_50979.1	334284	322282	4513.MLOC_77985.2	4513.MLOC_50979.1	0.355	0	0	0	0.28	0.082	0	0.441	0.729
	psaB	petD	320096	316582	4513.MLOC_40094.1	4513.MLOC_24780.1	0	0	0.439	0	0.122	0	0	0.488	0.725
	MLOC_66906.1	MLOC_50979.1	329838	322282	4513.MLOC_66906.1	4513.MLOC_50979.1	0.355	0	0	0	0.28	0.082	0	0.402	0.71
	MLOC_50979.1	MLOC_2337.1	322282	316364	4513.MLOC_50979.1	4513.MLOC_2337.1	0.355	0	0	0	0.28	0.082	0	0.402	0.71
	MLOC_69873.1	GST6	331153	315145	4513.MLOC_69873.1	4513.MLOC_18718.1	0	0	0	0	0	0.101	0.507	0.397	0.709
	MLOC_61106.1	GST6	327044	315145	4513.MLOC_61106.1	4513.MLOC_18718.1	0	0	0	0	0	0.101	0.507	0.397	0.709
	GST6	MLOC_17677.1	315145	314807	4513.MLOC_18718.1	4513.MLOC_17677.1	0	0	0	0	0	0.101	0.507	0.397	0.709
	GST6	MLOC_1690.1	315145	314536	4513.MLOC_18718.1	4513.MLOC_1690.1	0	0	0	0	0	0.101	0.507	0.397	0.709
	MLOC_57721.1	GST6	325432	315145	4513.MLOC_57721.1	4513.MLOC_18718.1	0	0	0	0	0	0.101	0.507	0.397	0.709
	MLOC_23760.1	GST6	316417	315145	4513.MLOC_23760.1	4513.MLOC_18718.1	0	0	0	0	0	0.101	0.507	0.397	0.709
	GST6	MLOC_11634.2	315145	312372	4513.MLOC_18718.1	4513.MLOC_11634.2	0	0	0	0	0	0.101	0.507	0.397	0.709
	MLOC_22823.1	GST6	316269	315145	4513.MLOC_22823.1	4513.MLOC_18718.1	0	0	0	0	0	0.101	0.507	0.397	0.709
	MLOC_43908.2	MLOC_19488.1	320779	315380	4513.MLOC_43908.2	4513.MLOC_19488.1	0.062	0	0	0	0.185	0.103	0.315	0.476	0.708
	MLOC_57231.2	MLOC_13604.1	325168	313241	4513.MLOC_57231.2	4513.MLOC_13604.1	0.535	0	0	0	0.149	0.049	0	0.306	0.703
	psaA	psaB	320317	320096	4513.MLOC_41484.1	4513.MLOC_40094.1	0	0	0.376	0	0	0	0.54	0	0.7
