# Supplementary material for: TMT-based quantitative proteomic analysis reveals defense mechanism of wheat against the crown rot pathogen Fusarium pseudograminearum
Source: BMC Plant Biol. 2021 Feb 8;21:82. doi: 10.1186/s12870-021-02853-6 (PMC7869478; doi:10.1186/s12870-021-02853-6)
Supplement: Supplementary file 7 — Additional file 7: Table S6. Primer sequence. [file 12870_2021_2853_MOESM7_ESM.xlsx]

## Sheet: Table S6
	Supplemental Table S6 primer sequence
	Gene name	Forward primer	Reverse primer	Amplification length(bp)
	GLU1B	TGGTCGAGAATACTGCCAGA	GTTCTTAAAGCACACCTCGGC	219
	NMT1	AGCTCCTCTGAACTTTCTCTACT	TCCACTGGTTTTGTACTGCAC	162
	XIPI	ACACCCCAAGAACGTCTACT	TGCTGTAGTTGGTCTGCTTGT	110
	cla30	AGTACATCGACACCAATTTCCA	CTTGTCTAGAGCAGCAACAGC	170
	gstu2	AGACATTGCTCAACGACGA	TGGTTGGCAAAGTCCTCAAAC	166
	Pr-1-2	TAACCTTTCCCAAGCCCAGA	AGCTTGCAGTCGTTGATCCT	153
	Pr-1-1	TAACCTTTCCCAAGCCCAGA	AGCTTGCAGTCGTTGATCCT	153
	PR-1.2	GGACGAGAAGCAGAACTACCA	GGATTGTAGTTGCAGGTGATGA	162
	LIM	GTAATGTAGGTTTAGCGGTTCTC	ACCATTAAGAGAACGCCCAA	153
	psaC	CTCAAGAAAAGCATCACCCTATG	AATCGCACACCACTTTTAGCA	201
	petD	TGGCTTGGACAGGACATTTAGT	AGAAGAGTTAGAATGGCAGTTCC	192
	rps11	GGGCATCGACAAGGAAAAGG	AGGTGCGTCAGTTTTCTCCTT	170
	CENH3	CTCATCCCGTTTGCACCATTT	CACAGTGATTTGCCCTTTCAA	154
	ltp9.4b	TCTACGTGGTGGACTTGATTTT	TCATGCATTACAATAGGAACCCC	102
	TRAES_3BF087500010CFD_c1	CGACGAAGGTAAATGGCAGC	CCCTTCTCCTTCACGATGATCT	169
	TRAES_3BF088300010CFD_c1	TCGAAGAATTAGCAATGGTGGAC	GGGATGATGAAGGGGATGATGA	144
